# Supplementary material for: Modeling Snyder-Robinson Syndrome in multipotent stromal cells reveals impaired mitochondrial function as a potential cause for deficient osteogenesis
Source: Sci Rep. 2019 Oct 28;9:15395. doi: 10.1038/s41598-019-51868-5 (PMC6817887; doi:10.1038/s41598-019-51868-5)
Supplement: Supplementary file 2 — Table S1 [file 41598_2019_51868_MOESM2_ESM.xlsx]

## Sheet: Sheet1
Metabolite	MSC1shControl	MSC2shControl	MSC3shControl	MSC4shControl	MSC1shSMS	MSC2shSMS	MSC3shSMS	MSC4shSMS	Avg shControl	Avg shSMS	t-test
1380	109691	138979	214478	217592	129938	152870	166973	195073	170185	161214	0.612636
1661	2056	1762	1488	1723	1368	1295	1435	1505	1757.25	1400.75	0.0834868
1696	7484	2164	1375	574	7295	3012	1888	715	2899.25	3227.5	0.240501
1702	6852	16955	15217	15037	17737	10393	11922	9469	13515.2	12380.2	0.798204
1713	1414	3169	1234	1270	4008	2464	2199	1847	1771.75	2629.5	0.296268
1725	123627	121178	94476	87895	128274	144365	125679	86154	106794	121118	0.160555
1737	418	2307	1529	1698	1284	979	2786	274	1488	1330.75	0.838589
1771	2804	4495	6274	3352	4073	2817	4489	3373	4231.25	3688	0.511894
1805	24003	26038	3302	7640	18566	20890	10197	6718	15245.8	14092.8	0.715175
1806	10227	5558	6063	6065	11227	15386	7954	9161	6978.25	10932	0.143124
1875	10090	9504	9170	6593	9830	11813	13416	5811	8839.25	10217.5	0.323909
1878	12654	11470	11918	10179	13199	11424	12535	9511	11555.2	11667.2	0.733241
1909	15475	19882	22892	20205	18505	32555	28274	23570	19613.5	25726	0.0725812
1981	6288	6293	8765	7305	6894	6906	8491	5059	7162.75	6837.5	0.662093
2017	11379	14557	5203	9499	14529	11528	11476	4730	10159.5	10565.8	0.885346
2083	14684	23610	23052	20786	26900	29304	28848	18496	20533	25887	0.169191
2153	13594	20693	7377	8222	26408	13878	14119	5131	12471.5	14884	0.628658
2394	5176	3646	1690	1645	7416	6680	3153	3776	3039.25	5256.25	0.00627432
2438	41254	40842	23319	18328	57316	42876	32684	15949	30935.8	37206.2	0.220542
2575	1308	1987	2135	2541	2000	2341	2675	1554	1992.75	2142.5	0.723382
2749	2501	1432	925	995	1479	1377	700	1199	1463.25	1188.75	0.375374
2810	2295	1755	3575	3836	2205	1871	2361	3441	2865.25	2469.5	0.268659
3090	12576	34043	28876	29422	28971	33204	37062	22934	26229.2	30542.8	0.454566
3143	6505	2727	4967	2639	5735	2616	3636	3389	4209.5	3844	0.474046
3175	130210	133519	82403	62856	98548	128822	64680	48880	102247	85232.5	0.055886
3178	4689	10556	4409	3186	11322	8596	5376	3776	5710	7267.5	0.453335
3232	12668	19250	6225	6182	9046	18871	9011	5669	11081.2	10649.2	0.762971
3247	1364	2130	1026	1438	1721	2396	1196	1029	1489.5	1585.5	0.616883
4548	2090	3345	3445	3655	5624	2617	4056	1889	3133.75	3546.5	0.743125
4550	14624	24428	24009	14984	21509	21298	29244	15765	19511.2	21954	0.359086
4577	41442	59612	35072	28474	54110	53552	39054	20928	41150	41911	0.882234
4721	735	1247	774	1868	954	1682	674	1664	1156	1243.5	0.592831
4745	17615	13291	2511	8091	12074	18963	7174	4687	10377	10724.5	0.909857
4746	4364	4524	4917	3953	4362	4956	3652	5740	4439.5	4677.5	0.730497
4766	8550	8160	3808	4977	8218	14368	5154	5222	6373.75	8240.5	0.298584
4793	846	1299	631	499	1782	2452	2210	1487	818.75	1982.75	0.00410592
4801	4561	11514	4300	3867	7447	11711	6380	3779	6060.5	7329.25	0.177313
4818	1670	4409	1727	2236	4235	7410	2345	3798	2510.5	4447	0.0358829
4887	1255	1623	590	442	1375	1661	861	493	977.5	1097.5	0.11045
4922	2293	4990	1410	4337	4369	4539	6240	3716	3257.5	4716	0.337859
4928	4991	6643	484	11938	8192	5713	10960	4528	6014	7348.25	0.745464
4937	3132	5016	4435	3697	4320	4936	5128	3672	4070	4514	0.240454
4983	23149	14982	9794	10035	11771	18685	19751	11871	14490	15519.5	0.833228
5121	8135	12422	10170	8156	13554	10032	10686	6326	9720.75	10149.5	0.825037
5346	12276	16859	17180	18515	16413	23026	19428	20362	16207.5	19807.2	0.0359077
5884	7316	11206	6168	5014	11868	12638	6445	6326	7426	9319.25	0.132723
5990	261063	245220	136348	69661	207557	250597	129070	99362	178073	171646	0.737377
6353	2382	4081	4053	6087	5932	3608	5635	2852	4150.75	4506.75	0.82209
6422	2301	4186	3052	1452	5841	1911	4296	1052	2747.75	3275	0.698221
6574	958	1283	1001	958	1229	895	780	900	1050	951	0.531902
7458	7289	1847	1765	2946	1827	3552	4317	3042	3461.75	3184.5	0.887473
7490	6608	4664	3196	1254	5363	3414	5545	2220	3930.5	4135.5	0.831691
8598	8243	5170	3001	2658	2826	4240	2878	1793	4768	2934.25	0.226412
8607	13949	14831	6409	5599	23481	8733	13947	12547	10197	14677	0.298272
8841	2435	4723	421	863	2443	3811	1434	1218	2110.5	2226.5	0.791238
11353	2259	3045	1674	1725	4147	2686	1978	1789	2175.75	2650	0.405158
11481	83979	115677	63805	55313	105491	105770	70777	52827	79693.5	83716.2	0.594517
12087	9803	27295	15033	5446	25191	19229	17717	15662	14394.2	19449.8	0.394008
13146	1083	1089	1506	1278	1229	1050	1277	1373	1239	1232.25	0.940821
14765	1826	2299	656	1219	1683	2731	738	1044	1500	1549	0.749276
14796	625	653	635	528	777	648	761	575	610.25	690.25	0.113274
16565	1280	1582	1495	1466	1899	1931	1921	962	1455.75	1678.25	0.436952
16704	1987	2559	1951	1498	2282	2850	2265	1270	1998.75	2166.75	0.29308
16747	1189	627	429	510	2079	1276	1001	674	688.75	1257.5	0.0327216
16810	485	665	266	378	447	417	340	351	448.5	388.75	0.441989
17076	10337	18207	6094	7038	18267	11619	10380	4305	10419	11142.8	0.840087
17225	1192	1553	1926	1666	1616	1168	1605	2251	1584.25	1660	0.78173
17233	1207	1892	1911	2583	2189	1667	2201	2019	1898.25	2019	0.743485
17250	6089	8814	6208	7515	8160	8055	7526	5634	7156.5	7343.75	0.850607
17252	2553	797	376	1144	592	1042	503	1269	1217.5	851.5	0.541181
17253	731	1722	385	278	1063	1006	299	296	779	666	0.642592
17267	3558	6915	3454	943	6217	2779	1387	699	3717.5	2770.5	0.558011
17453	130326	128801	107693	64383	96780	168151	62896	52586	107801	95103.2	0.54486
17456	7609	5117	3441	3434	4465	14957	3454	8871	4900.25	7936.75	0.368842
17651	1597	1376	916	1036	1760	2020	1454	1267	1231.25	1625.25	0.0431272
17908	1754	1772	902	771	1437	1998	1040	644	1299.75	1279.75	0.882312
18023	1845	2164	1001	1001	3069	2670	1554	813	1502.75	2026.5	0.166979
18189	343	1353	651	683	1421	1722	1362	764	757.5	1317.25	0.080515
18266	254	1108	1738	829	1269	992	1217	1085	982.25	1140.75	0.660714
18345	10853	15106	6585	9743	15335	15200	13982	6872	10571.8	12847.2	0.391697
18386	5493	8814	5104	7515	8160	8055	7526	4420	6731.5	7040.25	0.836987
18403	7379	9241	3923	47638	7436	10836	8244	10799	17045.2	9328.75	0.486387
18407	2232	2508	2130	5083	2170	2443	2464	2469	2988.25	2386.5	0.439719
18485	7317	9155	10386	9507	10355	6856	9539	22794	9091.25	12386	0.41786
18488	4699	4088	5132	11691	3432	3468	6601	6464	6402.5	4991.25	0.38754
18498	3471	3690	1720	3297	3195	4637	2942	2127	3044.5	3225.25	0.76631
20297	792	1334	1334	1226	2379	855	1416	809	1171.5	1364.75	0.714904
21665	4858	5828	2783	3915	5151	7644	5941	3502	4346	5559.5	0.225568
21683	31394	56927	56867	80484	78813	55013	89158	43450	56418	66608.5	0.625837
21811	17923	28472	15708	16978	46495	16220	27736	5478	19770.2	23982.2	0.698743
22330	1226	1503	1429	1200	1862	1532	976	856	1339.5	1306.5	0.901669
26062	8559	5153	1177	1257	4035	16120	2307	1891	4036.5	6088.25	0.570984
26713	456	1141	1752	2361	2547	894	2358	619	1427.5	1604.5	0.839406
26736	11894	7395	6324	4033	10238	11174	4523	2909	7411.5	7211	0.890102
26754	736020	528060	879170	543473	691232	370240	503956	644815	671681	552561	0.321256
26904	479	1256	581	1439	1690	818	1078	445	938.75	1007.75	0.896817
27145	644	684	518	594	575	526	897	523	610	630.25	0.878103
27175	599	1085	859	302	893	797	85	570	711.25	586.25	0.657107
31222	14676	24265	16808	12448	9105	19047	17373	6936	17049.2	13115.2	0.0790163
31223	44525	41082	62086	117234	29223	33167	38051	55327	66231.8	38942	0.107516
31224	27558	34148	3532	1381	25529	14333	4038	1873	16654.8	11443.2	0.365892
31272	378	514	503	1494	555	422	941	607	722.25	631.25	0.771625
31357	33045	39123	22646	20217	35510	43101	27270	13069	28757.8	29737.5	0.744935
31547	3929	2510	6549	2599	7582	765	7087	891	3896.75	4081.25	0.89399
31556	6193	8268	5377	6599	8908	5985	5425	5951	6609.25	6567.25	0.970346
31563	18114	13601	13004	11313	19749	16046	13079	13572	14008	15611.5	0.0586101
31696	532	1299	323	1593	449	1288	1466	1757	936.75	1240	0.364899
33468	7451	9420	4934	6932	8912	12538	11145	5312	7184.25	9476.75	0.255177
34029	6497	10843	4144	3438	5096	9853	3291	2936	6230.5	5294	0.0150629
34059	7861	5885	3363	3284	9597	5919	5743	2444	5098.25	5925.75	0.347251
34090	220729	318020	297434	297794	277986	314196	149129	247552	283494	247216	0.464053
34097	10450	75574	47179	33023	131459	24961	82538	5982	41556.5	61235	0.643156
41811	1072	1666	1471	1176	1274	1539	1942	1174	1346.25	1482.25	0.374375
41836	2226	3700	2427	3184	4100	3014	3040	1910	2884.25	3016	0.863085
41992	333182	840936	170279	373523	803592	784220	559327	280113	429480	606813	0.313744
42003	2284	3470	7027	8392	3026	4974	4219	14803	5293.25	6755.5	0.49724
42007	4934	6275	5353	8452	5629	7234	6148	7630	6253.5	6660.25	0.397489
42074	1488	2379	2255	2258	3031	2052	2491	1505	2095	2269.75	0.749346
42075	12317	14705	4212	5823	13114	15399	7271	4132	9264.25	9979	0.514597
42424	18592	20716	27929	12699	27289	19709	26660	25447	19984	24776.2	0.266898
42445	5020	5035	1074	1125	6468	6369	2441	2096	3063.5	4343.5	0.00121361
42446	64059	15285	11587	8155	5652	12124	10562	5188	24771.5	8381.5	0.326652
42525	6427	20309	29263	32110	34327	16122	38100	10982	22027.2	24882.8	0.800719
42913	14414	12818	22972	21067	12318	11174	17011	20361	17817.8	15216	0.109982
42914	15531	13438	24977	18959	13778	10542	19753	16603	18226.2	15169	0.0275048
43021	2383	1553	4561	3344	5037	810	5417	1222	2960.25	3121.5	0.885524
43100	5425	14136	8925	12831	12688	20161	25704	13919	10329.2	18118	0.0981025
46171	631	17621	17671	10106	16372	512	20480	11883	11507.2	12311.8	0.912836
46362	1173	1739	1258	1341	1790	1492	1492	925	1377.75	1424.75	0.854051
47170	1332	1757	409	614	1795	1134	2353	1755	1028	1759.25	0.271133
50402	26418	29878	83113	53153	57975	28305	54162	25703	48140.5	41536.2	0.673291
52847	2343	1596	1968	8193	1626	3113	2732	2587	3525	2514.5	0.572643
53954	456	1141	590	1746	1101	248	2714	220	983.25	1070.75	0.921534
62264	2643	1328	717	518	1712	1304	785	436	1301.5	1059.25	0.372512
62311	707	744	938	430	1010	797	763	589	704.75	789.75	0.460506
62409	2185	2617	2625	2303	1896	2507	2042	2528	2432.5	2243.25	0.344444
62679	926	1278	835	1177	814	996	882	770	1054	865.5	0.153247
64546	13949	6380	6409	7732	29881	19922	9733	12547	8617.5	18020.8	0.0575919
64666	2301	4186	3052	2322	4637	1911	4296	1052	2965.25	2974	0.994
64668	2799	5527	3001	3228	5386	3345	4110	2253	3638.75	3773.5	0.907153
66261	15979	12104	16061	15151	12736	11266	13700	15112	14823.8	13203.5	0.111253
66311	6344	14152	5170	7783	9078	20307	8727	9033	8362.25	11786.2	0.0446815
66378	790	942	910	792	1388	648	1051	700	858.5	946.75	0.676661
66827	1427	1641	875	1550	1229	2456	1116	1319	1373.25	1530	0.566873
84110	14794	9798	6758	4717	12748	10043	7910	5887	9016.75	9147	0.874321
84209	11798	14337	9458	9799	13884	14213	12033	11169	11348	12824.8	0.0868755
84216	494	927	1073	774	983	932	982	799	817	924	0.470252
84382	13425	24480	6450	21026	17233	28663	11511	13024	16345.2	17607.8	0.711075
84388	516	589	436	467	418	610	361	268	502	414.25	0.147252
84390	9944	8793	9730	9482	11180	10226	10494	17055	9487.25	12238.8	0.18664
84682	11232	5502	5090	6921	2342	4735	2018	8696	7186.25	4447.75	0.315345
86075	1447	2647	2818	4239	1807	2023	2378	3338	2787.75	2386.5	0.235096
87713	6717	2433	4076	3575	4235	4333	3180	2630	4200.25	3594.5	0.554376
88043	828	850	245	310	940	1023	587	352	558.25	725.5	0.0797488
88050	203	233	237	126	350	423	272	92	199.75	284.25	0.197807
91401	1169	1379	466	220	1552	1105	515	199	808.5	842.75	0.816613
94724	7049	13066	11076	12294	9854	9933	5792	4182	10871.2	7440.25	0.234963
95422	22629	47102	15050	17850	33624	34081	23305	18368	25657.8	27344.5	0.774461
95424	526	9937	7474	11648	9879	16828	14182	13030	7396.25	13479.8	0.0361736
97450	3970	3438	1415	1444	1891	6037	1642	5345	2566.75	3728.75	0.443869
97455	10195	7575	7944	6353	10655	10081	9350	4119	8016.75	8551.25	0.634316
99861	10244	9086	11261	7832	11156	9619	7292	10689	9605.75	9689	0.957635
99862	4355	2295	324	497	3577	3356	437	2184	1867.75	2388.5	0.40635
99867	59416	41320	53017	28220	31556	27818	22143	36488	45493.2	29501.2	0.17127
99877	6211	4552	6171	3377	4919	4152	4680	4426	5077.75	4544.25	0.424347
100114	134	260	215	184	437	426	493	280	198.25	409	0.0224763
100343	131	850	719	489	895	445	625	1248	547.25	803.25	0.454395
100732	7069	6747	10572	1975	8005	3304	3912	2624	6590.75	4461.25	0.324525
100879	1180	3331	1884	1783	1999	2458	1651	1287	2044.5	1848.75	0.627024
100908	3568	2662	1251	1343	3192	5177	1469	1361	2206	2799.75	0.42974
100912	104109	122387	101307	66880	137696	165059	105334	75659	98670.8	120937	0.0984968
102715	1967	4964	3946	2423	4816	5069	3503	1633	3325	3755.25	0.638852
103832	2617	259	7230	2667	4566	948	5644	1164	3193.25	3080.5	0.904637
103840	6439	93946	6848	66137	4245	3412	3906	5829	43342.5	4348	0.173269
103843	2955	2691	5160	2497	2636	2615	3587	5119	3325.75	3489.25	0.864865
103870	6070	3541	2008	1323	5663	3886	3491	2337	3235.5	3844.25	0.23541
104131	45201	34190	24660	7460	35691	34946	16094	13703	27877.8	25108.5	0.518229
104135	996	961	851	667	1856	523	1311	180	868.75	967.5	0.786968
104366	411	813	292	413	1032	1033	553	364	482.25	745.5	0.151752
104394	1550	2156	638	841	3741	3334	2055	772	1296.25	2475.5	0.0865575
104599	14526	35408	10712	11646	26447	34790	16351	9070	18073	21664.5	0.353932
104600	7639	8767	4449	2558	3686	6985	2610	7143	5853.25	5106	0.713023
104922	14701	14306	15787	19642	13971	10493	12091	15557	16109	13028	0.0297136
105630	871	1458	912	895	920	1059	1278	1280	1034	1134.25	0.622655
105769	1132	2064	854	143	190	1629	1215	872	1048.25	976.5	0.861696
106344	2138	2348	1051	1110	800	2392	1451	968	1661.75	1402.75	0.541255
106629	6176	3084	2506	2208	1081	6101	5472	7825	3493.5	5119.75	0.53451
106713	5448	8847	10911	10399	6378	5761	8115	5359	8901.25	6403.25	0.138803
106953	608	924	781	474	1020	859	1281	459	696.75	904.75	0.246057
107901	1721	1997	861	1022	1890	1636	1289	1105	1400.25	1480	0.66044
107941	2637844	2104531	3184015	4385271	3149692	2314794	3540561	3169798	3.07792e+06	3.04371e+06	0.937014
107960	859	611	349	329	773	653	569	601	537	649	0.266973
110025	7713	9121	2694	2672	9916	8504	3894	1476	5550	5947.5	0.649112
110123	6488	8413	2366	2877	12122	5706	6959	1729	5036	6629	0.497269
110189	5132	868	1145	1121	1622	3638	1650	679	2066.5	1897.25	0.904767
110268	11163	10690	5343	1510	10208	14114	5187	4104	7176.5	8403.25	0.329199
110283	5353	8214	3317	2953	6636	12732	4640	5196	4959.25	7301	0.0538325
110286	2485	697	849	328	911	233	880	455	1089.75	619.75	0.314663
110308	1857	1688	789	246	1469	1420	708	475	1145	1018	0.414491
110321	2064	1971	51178	3271	2619	3009	4004	4696	14621	3582	0.427043
110328	904	1271	1673	1750	1351	1254	1674	1120	1399.5	1349.75	0.836491
110343	7085	6615	2690	2929	9568	6828	5001	1079	4829.75	5619	0.495404
110355	31646	28346	20205	21598	39620	28262	23561	19758	25448.8	27800.2	0.356436
110393	15964	14589	16960	19753	14340	13133	6557	15581	16816.5	12402.8	0.125252
110400	5274	7642	3142	2393	6047	9343	3698	3965	4612.75	5763.25	0.0274153
110425	2624	7045	2338	1897	3935	6794	2962	2827	3476	4129.5	0.144201
110544	23131	7764	1801	443	2633	1203	909	318	8284.75	1265.75	0.233451
110553	3946	6280	6787	6980	10733	2706	7931	3360	5998.25	6182.5	0.945196
110621	621	668	465	487	878	792	590	618	560.25	719.5	0.0164318
110702	524	351	451	148	552	560	346	474	368.5	483	0.316396
111263	48776	53608	18536	24801	39985	85735	23276	40077	36430.2	47268.2	0.298448
111776	7794	8542	10785	7658	14640	7257	18630	6953	8694.75	11870	0.28073
112264	2447	2349	1787	1905	3055	1727	1559	1988	2122	2082.25	0.88805
113523	2386	2967	1474	2197	3005	1660	2016	2547	2256	2307	0.918045
113530	48818	72084	10143	42550	42083	50415	9337	18007	43398.8	29960.5	0.101169
113533	21603	32225	6347	22002	20294	34827	8334	7477	20544.2	17733	0.532598
113534	4361	8161	660	714	4708	6913	664	460	3474	3186.25	0.463019
113535	2928	2477	1419	1893	2491	1823	1310	2036	2179.25	1915	0.230239
113542	6472	3966	8169	9001	4975	3611	4851	8591	6902	5507	0.13752
113549	614	628	1121	1316	582	420	697	1203	919.75	725.5	0.105384
113559	2622	3249	1468	2559	6670	1793	4372	1148	2474.5	3495.75	0.528387
114258	1330	2707	2085	1651	11438	6049	2297	2868	1943.25	5663	0.193471
117044	4145	4329	5921	5499	3352	4781	5292	5804	4973.5	4807.25	0.636972
117161	2831	2279	1485	1842	1955	1010	1429	2258	2109.25	1663	0.327848
117235	622	515	415	435	1023	1408	493	350	496.75	818.5	0.232321
117249	1103	1208	968	686	894	1227	1035	681	991.25	959.25	0.635466
117984	3551	5830	1554	866	3484	4430	3114	1693	2950.25	3180.25	0.742008
119066	4352	3796	5087	2899	5884	4648	5158	3313	4033.5	4750.75	0.107315
119142	3954	3378	4399	4828	22060	28083	16972	6199	4139.75	18328.5	0.0639339
120665	48261	77954	49886	39310	70730	66921	51227	18581	53852.8	51864.8	0.844756
120671	43796	43129	45723	38382	40533	33894	40305	24436	42757.5	34792	0.0425556
120980	2436	4438	715	508	3596	4006	1736	947	2024.25	2571.25	0.227723
121002	1740	2615	2051	2276	2557	1970	3205	2697	2170.5	2607.25	0.34482
121404	8251	8173	7728	6952	8150	10588	9627	4750	7776	8278.75	0.665452
122854	29426	26226	32272	39495	6301	19111	20484	29824	31854.8	18930	0.0352547
124834	1469	1609	1833	1604	1893	1732	1458	1323	1628.75	1601.5	0.892346
124880	1762	2684	2538	1432	2422	3341	3165	2231	2104	2789.75	0.000385223
124903	21584	14805	16285	2471	21644	14951	20348	6320	13786.2	15815.8	0.16582
124960	754	512	683	348	533	346	713	585	574.25	544.25	0.791833
124996	8723	12908	14054	20603	10858	12055	14987	14459	14072	13089.8	0.628116
125468	15855	11175	10619	6025	10592	8290	7551	6419	10918.5	8213	0.103031
125784	76005	121455	63964	64638	90538	128190	69484	68042	81515.5	89063.5	0.0529288
125790	583	1062	2737	273	640	4709	1894	544	1163.75	1946.75	0.484618
125811	619	5895	6811	2514	6657	1511	4467	767	3959.75	3350.5	0.807156
126342	463895	867242	421432	401417	834612	828834	614367	304824	538496	645659	0.393565
126344	3933	6353	4353	13657	5875	7658	5669	6951	7074	6538.25	0.811824
126345	1987	3469	1287	1719	3634	2897	2045	1033	2115.5	2402.25	0.643623
126354	15998	30287	21558	27488	26919	27901	23650	22919	23832.8	25347.2	0.688564
126362	503	830	804	535	1021	689	649	224	668	645.75	0.911471
126400	14033	10179	18521	14215	15998	10862	17048	12669	14237	14144.2	0.920826
126564	2146	1262	1011	937	2176	2252	1252	1083	1339	1690.75	0.203596
126709	4622	7928	2852	2335	5817	8662	6787	5342	4434.25	6652	0.0604168
126909	1145	1553	769	880	1911	1052	899	414	1086.75	1069	0.956349
127631	4513	3740	3321	3317	4560	4121	4471	2652	3722.75	3951	0.587429
127632	5321	7750	3839	4722	5937	7882	5520	4852	5408	6047.75	0.178299
127704	5251	4752	2272	4298	4203	6473	3501	1940	4143.25	4029.25	0.913055
127847	3511	5295	329	2788	4313	4983	5332	2065	2980.75	4173.25	0.429895
130560	15251	18123	5420	5944	30129	13734	15959	3411	11184.5	15808.2	0.403538
130582	4923	10510	8962	8060	14013	8166	9109	5083	8113.75	9092.75	0.74856
130717	15291	14262	2937	4639	12448	1433	4287	4797	9282.25	5741.25	0.351697
131107	872	850	1034	1042	598	1362	753	1196	949.5	977.25	0.893581
131108	2072	1649	2290	1038	1865	1692	1406	1483	1762.25	1611.5	0.626365
131109	8003	7009	19002	5737	7188	7542	9862	13494	9937.75	9521.5	0.911941
131144	732	1774	1446	2272	1912	3730	2148	2235	1556	2506.25	0.107805
131166	2610	2137	1457	1246	10496	1917	1328	997	1862.5	3684.5	0.433853
131694	21143	19073	9040	10839	16675	17394	13087	7120	15023.8	13569	0.505001
131989	639	1778	756	994	1401	1495	1018	350	1041.75	1066	0.942288
132143	1384	5587	3561	4136	5298	4584	10476	3903	3667	6065.25	0.286141
133032	497	359	453	190	584	821	476	126	374.75	501.75	0.353173
133340	6441	29830	17243	5124	23975	27330	13998	13810	14659.5	19778.2	0.377728
133478	6476	15520	12409	22076	22681	12381	26654	11017	14120.2	18183.2	0.584719
133590	9338	5338	7763	6119	7283	5729	5763	5870	7139.5	6161.25	0.212608
133697	977	1219	1157	1049	1912	1510	1108	850	1100.5	1345	0.403422
134405	25515	18525	10021	12144	15179	24998	12909	9211	16551.2	15574.2	0.807457
134642	1255	1614	2510	1878	1773	1515	1560	1075	1814.25	1480.75	0.397989
135260	3301	3294	4942	2611	3876	3059	3144	3033	3537	3278	0.665549
135862	4714	2947	1495	2096	7964	5639	3563	3530	2813	5174	0.0091812
135888	2187	1594	3614	3202	1518	3312	2900	1601	2649.25	2332.75	0.686495
137344	6887	4037	6799	5080	6551	6156	2850	7077	5700.75	5658.5	0.978124
137388	1139	760	320	361	791	840	741	451	645	705.75	0.72561
146962	1915	1403	872	926	1096	1878	981	629	1279	1146	0.664779
160854	7078	3473	2817	2433	5152	2477	3487	2060	3950.25	3294	0.315024
161085	13934	12574	10692	9060	11502	11891	11813	6849	11565	10513.8	0.290832
161376	330	405	178	153	775	123	352	114	266.5	341	0.663031
161381	195	372	284	271	518	307	500	312	280.5	409.25	0.234981
161396	27681	47573	26872	15754	64875	25805	20827	12111	29470	30904.5	0.916411
161397	137143	170776	63316	72532	204712	189307	120896	39881	110942	138699	0.309522
161875	8536	9862	6606	7954	10881	8873	9447	5023	8239.5	8556	0.832937
163410	2422	3016	2870	2664	3365	2365	2489	2288	2743	2626.75	0.767264
168817	4127	10510	8962	8060	11465	8166	7498	5083	7914.75	8053	0.958033
169614	518	1369	824	508	1517	1666	1179	468	804.75	1207.5	0.160451
169624	6736	3105	2794	3120	1144	5194	1066	8176	3938.75	3895	0.986094
170222	5999	6081	3494	5459	7228	5486	4412	6678	5258.25	5951	0.209726
170248	320	388	185	589	699	379	246	320	370.5	411	0.781122
170250	2310	1050	1893	1231	2324	1479	1183	1159	1621	1536.25	0.742651
170272	839	723	559	533	764	577	577	329	663.5	561.75	0.123397
170278	593	353	538	450	513	388	495	749	483.5	536.25	0.580967
170303	302	209	232	212	300	205	262	96	238.75	215.75	0.52378
170319	75277	88913	29574	16355	108955	102823	42727	18559	52529.8	68266	0.0957023
170373	5268	3903	5839	35176	6766	4753	7617	11726	12546.5	7715.5	0.493282
170507	2362	3082	2234	1379	2324	2428	3036	1149	2264.25	2234.25	0.928022
170663	5550	12146	6233	5029	13666	9776	8823	4870	7239.5	9283.75	0.433099
170725	1967	3990	1955	1530	4873	4095	3143	970	2360.5	3270.25	0.315478
170728	6814	7179	4276	5790	8974	7657	6672	4455	6014.75	6939.5	0.363822
170737	31197	35859	16568	15322	24434	46268	19813	23485	24736.5	28500	0.396555
170766	11698	14136	9433	7953	24939	6668	17113	2374	10805	12773.5	0.72257
170768	22511	65083	17080	12814	38921	62564	28395	11790	29372	35417.5	0.283718
170769	1594	2808	799	1331	2090	2208	1105	1490	1633	1723.25	0.732114
170778	932	4690	2930	2863	7450	1280	4156	757	2853.75	3410.75	0.817597
170791	11829	22052	5420	5944	25225	9428	12250	3411	11311.2	12578.5	0.837433
170993	829	1473	1040	670	1229	1815	1120	1019	1003	1295.75	0.0269154
170999	1497	2267	2051	1739	2539	2373	2341	1245	1888.5	2124.5	0.51003
171564	77383	98470	42657	56952	86053	123785	59564	68352	68865.5	84438.5	0.0239955
172161	4179	5070	3987	5383	5636	7380	4359	6386	4654.75	5940.25	0.051103
172163	1204828	994111	1201767	1015758	856763	926425	1007746	1126889	1104116	979456	0.290108
183508	704	899	576	574	880	731	692	547	688.25	712.5	0.773269
187301	18384	15161	7760	8583	19936	14071	10467	4813	12472	12321.8	0.923734
187836	2088	2914	1501	1355	2784	2464	1848	1167	1964.5	2065.75	0.721424
187855	2261	5019	2357	2489	3347	6229	2496	3890	3031.5	3990.5	0.0420285
189391	936	2834	2379	2551	2611	2434	2255	1829	2175	2282.25	0.854384
191801	42209	52197	33434	40847	42809	63607	38056	46120	42171.8	47648	0.0913535
199052	2740	6511	4882	10615	4272	6915	8568	6762	6187	6629.25	0.7984
210249	8683	3819	3961	2918	18449	3835	4611	2926	4845.25	7455.25	0.354675
210272	867	2152	587	686	347	2678	388	2213	1073	1406.5	0.515814
210313	14057	9892	6954	6436	14202	8009	6693	6576	9334.75	8870	0.406258
210347	3961	5593	1857	3071	7706	12438	4799	6640	3620.5	7895.75	0.0163307
210694	286717	508718	130050	281505	443141	1016030	383837	556314	301748	599830	0.0278478
210841	46628	160664	63795	51433	108619	165186	89455	31322	80630	98645.5	0.376341
211140	345	2171	5471	1807	3040	774	6294	1128	2448.5	2809	0.717099
214112	2090	4293	3445	2987	5624	2617	4056	1889	3203.75	3546.5	0.788534
215648	2948	2804	5511	5798	2753	2734	3869	5526	4265.25	3720.5	0.235475
215676	4654	5502	1882	2466	5028	6093	3053	2414	3626	4147	0.133144
215878	741	582	603	600	231	928	392	1588	631.5	784.75	0.673962
216585	2212	3698	815	1272	2494	4931	1553	1023	1999.25	2500.25	0.211648
216621	6164	6658	6251	2248	5701	6187	4677	4925	5330.25	5372.5	0.966117
217920	1377	1678	2491	1807	2122	2359	3284	1656	1838.25	2355.25	0.104066
219417	576	1359	792	522	1276	643	939	480	812.25	834.5	0.944082
223071	527	1000	621	983	870	549	623	1007	782.75	762.25	0.908032
223095	796	2150	525	431	492	2189	1221	880	975.5	1195.5	0.39297
223120	4594	6112	2392	1849	4831	7192	3085	2364	3736.75	4368	0.0374188
223203	911	1363	1484	1555	2883	2015	1979	790	1328.25	1916.75	0.370248
223227	1856	2297	2584	3539	2786	2909	2512	4331	2569	3134.5	0.0843505
223248	2301	3101	3052	2322	5841	1911	2952	1052	2694	2939	0.842299
223737	407	477	411	866	342	455	469	475	540.25	435.25	0.36536
224086	4082	3934	742	587	4147	5052	929	615	2336.25	2685.75	0.269127
224117	3755	5726	3712	5048	7848	56925	5344	5635	4560.25	18938	0.326727
224142	717	2057	272	271	2754	2688	1501	738	829.25	1920.25	0.0545382
228466	479	1016	581	1439	1306	818	1078	575	878.75	944.25	0.872908
228840	570	802	1608	1500	1633	761	1370	1153	1120	1229.25	0.758299
229311	5477	5568	818	1101	4507	3364	2151	1423	3241	2861.25	0.655454
229428	1568	1593	1901	1193	1142	1103	827	968	1563.75	1010	0.0560286
230579	1731	3978	2030	4981	3475	3366	4672	2174	3180	3421.75	0.856304
234934	4040	4950	2134	1695	4630	5360	2243	1958	3204.75	3547.75	0.044431
237749	13067	20688	14951	11755	21616	17227	14818	12203	15115.2	16466	0.632918
241382	2647	5294	4476	4444	7039	6195	6822	7775	4215.25	6957.75	0.0344293
241383	1522	2799	2380	1815	1921	2570	2764	1555	2129	2202.5	0.715909
241681	1137	1375	1096	1156	1210	2087	1666	946	1191	1477.25	0.274775
242849	2831	7555	3274	4592	4834	7886	4987	2846	4563	5138.25	0.549439
247758	464	7502	967	687	449	2382	2772	1768	2405	1842.75	0.743138
250536	5550	12146	7880	6312	11970	9776	8823	4870	7972	8859.75	0.683075
250631	1113	1251	651	889	1190	1209	1030	814	976	1060.75	0.472371
316093	723	5016	2004	1355	1910	2020	1916	884	2274.5	1682.5	0.547685
316356	2290	1180	1378	1000	4715	1765	2347	1413	1462	2560	0.095804
316400	3206	1640	2574	5208	3773	7771	4706	3315	3157	4891.25	0.378718
320833	4462	6195	2799	4228	4894	7552	4394	5279	4421	5529.75	0.0216644
320838	4742	5132	4767	3224	3242	4970	3666	3173	4466.25	3762.75	0.141743
320865	3297	6756	2657	2671	8587	2557	6593	1597	3845.25	4833.5	0.684435
320876	5692	5637	4751	3261	7980	6857	5164	4047	4835.25	6012	0.0623866
324264	1566	2507	2523	2637	2588	3410	3425	2181	2308.25	2901	0.189587
324424	666	727	129	250	984	729	437	335	443	621.25	0.111169
324429	8240	9640	5308	4355	10629	9521	7172	8204	6885.75	8881.5	0.0931343
324433	1375	2062	875	1220	2309	3242	2733	1717	1383	2500.25	0.0293736
324631	1880	12379	3348	2499	10130	13275	6272	2407	5026.5	8021	0.205953
327540	1476	2530	3029	852	1584	867	6645	1380	1971.75	2619	0.59685
329435	1261	408	322	375	578	592	915	125	591.5	552.5	0.896263
329442	2382	4081	4053	6087	5932	3608	6984	2852	4150.75	4844	0.690523
341667	535	859	372	431	1091	889	620	313	549.25	728.25	0.308825
341671	393	1293	806	804	1088	974	957	531	824	887.5	0.804987
341709	2209	2808	3892	3600	3489	1740	3077	2657	3127.25	2740.75	0.538259
341782	2885	3816	4549	3602	3403	1745	5112	2057	3713	3079.25	0.423989
341989	2711	2021	3369	6802	2433	2137	2854	3966	3725.75	2847.5	0.27857
342000	4746	3764	4899	3738	3332	3489	3842	4573	4286.75	3809	0.408193
342001	1605	2500	3165	2722	2394	2525	2679	2505	2498	2525.75	0.92582
342002	21954	16028	18354	28565	19688	15463	14513	19454	21225.2	17279.5	0.122295
342044	9775	28449	31189	45624	24421	30323	33917	35689	28759.2	31087.5	0.674412
342073	2057	5529	8607	14784	8056	9215	9707	13639	7744.25	10154.2	0.218027
342074	9786	30598	29146	32352	26540	30025	36704	23563	25470.5	29208	0.543719
1,2,4-benzenetriol	1707	2936	2777	3343	4251	2437	3773	1504	2690.75	2991.25	0.77152
1-methylinosine NIST	9956	9201	3134	1607	9261	8139	3948	1324	5974.5	5668	0.505127
1-monoolein	10343	11062	6379	3774	50027	10711	29129	6882	7889.5	24187.2	0.178261
1-monopalmitin	2946	4497	1951	23753	6700	5471	38771	3035	8286.75	13494.2	0.690608
1-monostearin	5207	6871	4220	2413	7022	8330	3746	3855	4677.75	5738.25	0.133451
2,3-dihydroxypyridine	813	4991	6859	13419	10786	3184	11321	1786	6520.5	6769.25	0.960567
2,5-dihydroxypyrazine NIST	25870	20066	41254	39101	20096	19042	39379	40891	31572.8	29852	0.350971
2-aminobutyric acid	12765	7206	9453	8618	8451	8561	8825	8548	9510.5	8596.25	0.504067
2'-deoxyguanosine	1719	5430	2001	3079	3945	5346	3993	3024	3057.25	4077	0.204342
2-hydroxyglutaric acid	7431	7774	6456	8613	5098	5523	4812	6950	7568.5	5595.75	0.00176605
2-monoolein	14553	33177	13301	11389	25965	23337	12318	10028	18105	17912	0.967588
3 hydroxy-3-methylglutaric acid	1612	1213	1366	1458	1234	1103	1031	973	1412.25	1085.25	0.025521
3-phosphoglycerate	180027	256792	43182	68449	188317	201309	97496	70925	137112	139512	0.921844
4-hydroxybutyric acid	993	1340	1154	1159	701	923	1071	800	1161.5	873.75	0.0289685
5-aminovaleric acid	9101	6651	12403	9100	7778	7457	8186	9478	9313.75	8224.75	0.409746
5'-deoxy-5'-methylthioadenosine	3287	4067	6791	3030	5456	4084	4309	3949	4293.75	4449.5	0.884257
5-methoxytryptamine	8536	11232	12035	7835	10936	10555	9755	8563	9909.5	9952.25	0.968507
7-methylguanine NIST	574	728	667	2807	2209	2723	1463	667	1194	1765.5	0.585416
aconitic acid	1354	1812	1246	844	1991	1933	1253	542	1314	1429.75	0.595243
adenine	16099	15308	27459	24038	17414	14935	20610	23199	20726	19039.5	0.413748
adenosine	71528	74207	69323	54904	102093	73299	95760	39114	67490.5	77566.5	0.430747
adenosine-5-monophosphate	52935	52512	275369	166747	38753	20991	94092	251106	136891	101236	0.561924
adipic acid	6131	7482	6514	6818	7693	6118	10491	7558	6736.25	7965	0.346855
alanine	1181527	827323	558609	259629	643716	748720	927098	661897	706772	745358	0.87262
alpha-aminoadipic acid	6498	7148	6431	5998	5220	4002	4236	3809	6518.75	4316.75	0.0103271
alpha-ketoglutarate	3725	4688	10157	3279	3126	4043	4942	2258	5462.25	3592.25	0.193288
aminomalonate	58616	53036	87259	36758	47547	49948	53623	51268	58917.2	50596.5	0.46591
arabinose	103142	59299	6961	23988	184136	65471	48093	19536	48347.5	79309	0.207211
arabitol	13520	12795	11609	12363	16185	13623	10038	12298	12571.8	13036	0.636159
arachidonic acid	78149	80197	59346	53455	77712	93599	67864	46625	67786.8	71450	0.47714
asparagine	157045	114439	146710	119966	130244	129332	118383	148340	134540	131575	0.850743
aspartic acid	976180	728953	1100164	1011651	1040858	815560	854741	1233093	954237	986063	0.768277
behenic acid	9511	10120	6123	7496	11182	10825	10435	9899	8312.5	10585.2	0.0587522
beta-alanine	28218	18813	29114	65278	18553	16092	19829	32624	35355.8	21774.5	0.12998
beta-glycerolphosphate	2597	4352	2915	4124	4916	4719	4076	2159	3497	3967.5	0.639195
bisphosphoglycerol NIST	1856	2374	4095	3578	2668	2581	1613	762	2975.75	1906	0.330169
capric acid	2396	2454	1876	1611	2470	2881	2381	1586	2084.25	2329.5	0.155732
cellobiose	11467	13627	5689	5821	5830	12880	6357	3600	9151	7166.75	0.238738
cholesterone	3298	4655	3021	2311	5402	5018	4264	2100	3321.25	4196	0.183073
cis-gondoic acid	811	1049	639	546	1276	911	587	547	761.25	830.25	0.644679
citric acid	186976	296073	247160	115902	249764	327015	267650	137317	211528	245436	0.0418128
citrulline	23123	38733	28566	19770	30922	30698	27827	18530	27548	26994.2	0.875304
conduritol-beta-expoxide	24389	19746	32535	28278	19378	17247	22568	32455	26237	22912	0.340704
creatinine	100720	92611	124807	40126	80308	65753	66700	48040	89566	65200.2	0.16992
cysteine	84465	18377	3848	1628	9591	12806	4241	2620	27079.5	7314.5	0.362105
cytidine	7687	8275	2177	2502	9005	11871	3928	6720	5160.25	7881	0.030426
cytidine-5-monophosphate	3237	3105	6554	3451	2212	2075	1884	4458	4086.75	2657.25	0.313068
dehydroabietic acid	959	1199	5923	1143	1022	1331	1206	888	2306	1111.75	0.385081
D-erythro-sphingosine	25649	27280	23893	17834	62495	6994	40910	5156	23664	28888.8	0.719922
dihydroxyacetone	16424	9726	5867	5787	38228	15513	5360	3821	9451	15730.5	0.332075
docosahexaenoic acid	34677	39675	30555	25978	39931	49072	27760	19538	32721.2	34075.2	0.733734
dodecanol	2334	3154	2762	2127	2933	2765	2883	1825	2594.25	2601.5	0.976478
erythrose	610	554	728	347	627	899	403	434	559.75	590.75	0.836739
ethanolamine	89794	103950	85038	80481	115468	141016	121872	64106	89815.8	110616	0.199293
fructose	78949	108274	31418	52383	104657	147133	68006	76000	67756	98949	0.00384953
fructose-1,6-bisphosphate	1796	2455	603	656	1117	3058	837	1518	1377.5	1632.5	0.504175
fructose-1-phosphate	24720	17720	5357	2800	46923	17944	11427	2786	12649.2	19770	0.265891
fructose-6-phosphate	17998	7980	6701	8931	18776	5475	6986	5739	10402.5	9244	0.326781
fumaric acid	125048	144671	124652	82469	110224	135136	94734	58936	119210	99757.5	0.0231874
galactose	1218475	2060539	617297	1241464	1629870	1689854	1594890	1660338	1.28444e+06	1643738	0.285488
galactose-6-phosphate	1818	900	534	492	1227	471	386	715	936	699.75	0.277153
galacturonic acid	7056	4313	5575	4303	5749	5944	4587	4203	5311.75	5120.75	0.790769
glucoheptulose	2026	662	462	1786	3388	3233	477	1830	1234	2232	0.201022
gluconic acid	4385	2316	1541	1222	5987	2754	2919	1373	2366	3258.25	0.0856142
glucose	297100	500595	131828	250971	678165	940601	354337	531344	295124	626112	0.00659845
glucose-1-phosphate	105730	97195	72471	39250	96547	79737	52842	44669	78661.5	68448.8	0.169788
glucose-6-phosphate	22505	15008	10957	14864	20686	11816	15439	18128	15833.5	16517.2	0.740079
glutamic acid	4314578	4007125	5518035	5357028	3717003	4038746	4523579	5005942	4.79919e+06	4.32132e+06	0.113213
glutamine	1213504	1285035	1333644	810162	1525064	1044287	929043	745034	1.16059e+06	1060857	0.562483
glutathione	1320	1452	1658	1143	645	1694	1097	3570	1393.25	1751.5	0.652596
glyceric acid	63988	45413	20095	20151	100382	54695	42392	22548	37411.8	55004.2	0.100796
glycerol	191068	313054	241796	233603	230619	294997	309692	212223	244880	261883	0.495683
glycerol-alpha-phosphate	76063	105862	44029	51542	95020	106984	59078	48735	69374	77454.2	0.223039
glycine	739201	740778	985872	783545	592561	720520	736356	910241	812349	739920	0.438422
glycolic acid	2012	4933	3499	5355	3483	5335	7347	2830	3949.75	4748.75	0.588086
guanine	13028	27167	13385	10663	32193	14257	20006	8416	16060.8	18718	0.722
guanosine	61147	102257	36426	21824	108759	83213	59831	12734	55413.5	66134.2	0.533347
heptadecanoic acid	24836	28015	25303	22271	31613	33041	29818	19149	25106.2	28405.2	0.229783
hexadecylglycerol NIST	10584	28529	5935	7029	15894	29043	8876	7838	13019.2	15412.8	0.120517
hexaric acid	385	415	464	505	425	516	642	635	442.25	554.5	0.0300927
hexitol	23567	17146	34261	47638	18129	17873	21470	30871	30653	22085.8	0.114699
hexose	12169	13339	3394	3709	26467	19728	9651	4772	8152.75	15154.5	0.0828705
hexose-6-phosphate	7585	4975	4185	4902	8583	4735	4929	7701	5411.75	6487	0.188238
hexuronic acid	6729	10913	4086	4842	7583	9459	3794	4281	6642.5	6279.25	0.500669
hydroquinone	3049	2728	1000	937	1849	2662	1173	1010	1928.5	1673.5	0.482247
hydroxycarbamate NIST	11070	8448	5698	4016	5739	10357	11994	4583	7308	8168.25	0.743658
hypoxanthine	228244	283281	180954	95650	314568	263786	216991	75384	197032	217682	0.478159
inosine	320038	434430	168245	92481	440634	425582	286151	74176	253798	306636	0.262523
inositol-4-monophosphate	110176	127885	57084	62906	139499	123897	74365	52976	89512.8	97684.2	0.437872
isocitric acid	3006	4358	3678	1979	3386	4452	4343	2322	3255.25	3625.75	0.0505206
isohexonic acid	2883	3255	2473	3646	3017	2694	2590	2481	3064.25	2695.5	0.320933
isoleucine	1114441	1009539	810617	787762	936872	1156110	892447	974615	930590	990011	0.520622
isothreitol	5647	6122	4155	4530	4855	6050	3781	4276	5113.5	4740.5	0.0924634
isothreonic acid	9989	12262	6667	8419	9919	15751	8858	10338	9334.25	11216.5	0.0832488
lactic acid	930442	878163	1135926	834488	654122	699166	816393	843261	944755	753236	0.0786277
lauric acid	18314	26456	14930	15599	17871	30300	22800	21039	18824.8	23002.5	0.0968042
leucine	1174678	1161179	769475	812668	1079781	1276404	938379	920280	979500	1053711	0.290675
levoglucosan	6980	5370	3360	1922	3416	5935	4144	3883	4408	4344.5	0.961331
linoleic acid	3912	4111	2037	2447	4886	2022	3218	1110	3126.75	2809	0.724599
lithocholic acid	190	550	257	370	658	370	143	317	341.75	372	0.851328
lysine	180161	306315	231570	160431	333209	234272	186472	131220	219619	221293	0.975984
lyxitol	11446	9870	8116	9122	8234	10059	6677	9413	9638.5	8595.75	0.295321
malate	195458	242140	183779	124404	154011	199453	163433	106888	186445	155946	0.0199335
maleimide	8560	9860	11493	14742	9963	9211	10900	9634	11163.8	9927	0.434946
maltose	21029	47048	20207	22197	39055	26167	30890	15754	27620.2	27966.5	0.970879
maltotriose	26553	47844	12868	43991	36488	57548	23683	29385	32814	36776	0.567894
mannitol	2502	13375	2428	4329	15856	9337	9247	6854	5658.5	10323.5	0.291867
methanolphosphate	221901	269491	179705	191893	259945	254433	222612	141784	215748	219694	0.870779
methionine	218806	198123	136030	124461	197261	215016	165479	138141	169355	178974	0.443652
methionine sulfoxide	7395	9897	5784	6012	10637	6646	5270	3170	7272	6430.75	0.611481
methyl O-D-galactopyranoside	3231	3366	2327	2051	4060	2738	2546	2615	2743.75	2989.75	0.494256
methylhexose nist	12661	11893	3808	6288	11124	10978	5833	4203	8662.5	8034.5	0.542223
myristic acid	7403	8074	8541	5878	9298	8718	9649	4940	7474	8151.25	0.339144
N-acetyl-D-galactosamine	2426	3475	1446	1521	4576	3562	2473	857	2217	2867	0.3634
n-acetyl-d-hexosamine	1406	757	584	374	2478	1170	1411	594	780.25	1413.25	0.046733
nicotinamide	33414	30332	28188	28917	30344	31649	26342	29080	30212.8	29353.8	0.447334
N-methylglutamic acid	2646	4534	4760	6340	4802	6924	4207	8512	4570	6111.25	0.115021
nonadecanoic acid	10040	10219	6327	4844	10213	13171	8306	6292	7857.5	9495.5	0.0662878
octadecanol	1098	1848	2040	1361	1727	1756	2463	1603	1586.75	1887.25	0.144029
oleamide NIST	2053	2166	2829	2546	2990	1617	2332	1929	2398.5	2217	0.660407
oleic acid	25008	25530	17838	15660	30512	27819	11630	11005	21009	20241.5	0.801081
O-phosphoserine	3111	8750	1810	1225	6550	5267	2029	1122	3724	3742	0.990647
ornithine	195196	218458	218301	216299	187207	175066	162112	210422	212064	183702	0.110789
oxoproline	3317128	3364459	4437279	5497945	3722311	3405077	4054477	4996268	4.1542e+06	4.04453e+06	0.633503
palmitic acid	134226	145485	170219	112725	156526	173267	164806	112223	140664	151706	0.271801
palmitoleic acid	2148	1928	2213	1445	2763	1874	1979	828	1933.5	1861	0.796576
pantothenic acid	4259	4613	4865	7432	4801	5946	4792	7326	5292.25	5716.25	0.298115
pentadecanoic acid	19402	26597	22807	16306	26217	37518	24940	19876	21278	27137.8	0.0574855
pentitol	1498	829	1219	1118	1352	1214	972	1087	1166	1156.25	0.948413
phenol	14033	17756	18521	10867	15998	15054	17048	12669	15294.2	15192.2	0.936235
phenylalanine	457953	481656	394235	448194	495130	591779	459752	490029	445510	509172	0.0316589
phosphate	463102	349875	422053	1047857	675146	669610	1014040	109425	570722	617055	0.899605
phosphoenolpyruvate	15917	25516	7612	13304	30791	40455	22335	12965	15587.2	26636.5	0.061972
phosphoethanolamine	353737	584413	280417	419823	611762	537249	491877	296033	409598	484230	0.486211
proline	2065894	530546	884685	579826	536740	545289	678016	768093	1.01524e+06	632034	0.398736
pseudo uridine	4790	855	863	3322	1926	674	4756	3682	2457.5	2759.5	0.841839
putrescine	96552	81418	110443	142132	50597	54406	61508	43652	107636	52540.8	0.0364586
pyridoxal-5-phosphate	822	910	684	231	513	810	308	247	661.75	469.5	0.124928
pyrophosphate	1957088	1964936	3011682	3584698	2021074	1751631	2789099	3829921	2629601	2.59793e+06	0.798775
raffinose	2475	3363	627	799	1448	7362	463	746	1816	2504.75	0.58357
ribonic acid	2726	2621	1309	2306	2269	3231	1858	1832	2240.5	2297.5	0.862316
ribose-5-phosphate	14722	3474	5641	5029	9709	11713	3327	1343	7216.5	6523	0.833574
ribulose-5-phosphate	27587	30940	6445	11855	16455	25019	6465	9335	19206.8	14318.5	0.135665
serine	633687	846714	746381	620506	737371	838179	781680	613916	711822	742786	0.323397
shikimic acid	14297	22403	6059	7545	22393	15936	12147	4519	12576	13748.8	0.760474
spermidine	20159	21110	20685	14307	30992	23218	36537	29684	19065.2	30107.8	0.0404573
stearic acid	675756	1328239	1363884	961829	1338416	1244794	1354758	858844	1082427	1199203	0.568929
succinate semialdehyde	5128	6117	3768	3723	5050	6993	4399	4215	4684	5164.25	0.0981574
succinic acid	34610	39166	38788	48870	29071	37483	29857	48273	40358.5	36171	0.115215
tagatose	116404	159694	46337	75563	154753	209823	97931	108333	99499.5	142710	0.00250992
tartaric acid	793	2666	1584	956	105	3488	133	900	1499.75	1156.5	0.527656
threonine	332155	195282	200091	183779	209256	211957	190465	235118	227827	211699	0.697773
thymidine	3278	3304	1888	2265	3249	4196	2974	4029	2683.75	3612	0.0869257
thymine	5399	7424	2795	5343	6485	9144	3810	4670	5240.25	6027.25	0.221736
tocopherol alpha-	14616	21599	12750	9616	20312	19034	15537	7575	14645.2	15614.5	0.658538
trans-4-hydroxy-L-proline	7359	11179	15539	18817	12064	14293	15003	20298	13223.5	15414.5	0.145936
tryptophan	94237	111369	106818	91161	123805	130943	94640	102621	100896	113002	0.267008
tyrosine	623229	736970	527080	522799	753174	769888	588007	545643	602520	664178	0.0836793
UDP GlcNAc	37747	26095	26739	23718	45649	27674	25715	25035	28574.8	31018.2	0.29102
UDP-glucuronic acid	12972	20995	16112	5073	16291	15244	10017	11140	13788	13173	0.856168
uracil	53038	34888	13375	35236	66211	35882	22092	35139	34134.2	39831	0.17032
urea	84003	78006	42139	54771	68818	131975	58685	105756	64729.8	91308.5	0.201601
uric acid	479	857	602	800	1094	361	716	401	684.5	643	0.881754
uridine	65152	92907	29680	30940	73515	159070	59309	35605	54669.8	81874.8	0.149306
valine	894373	472241	388897	277976	422882	459694	366704	272077	508372	380339	0.345084
xanthine	415	1083	1000	1017	1151	802	1041	629	878.75	905.75	0.921842
xylonic acid isomer	2575	3252	1800	2437	2990	4457	2243	2621	2516	3077.75	0.085505
xylonolactone NIST	2735	3029	1483	1513	2923	3067	1806	1446	2190	2310.5	0.253081
xylose	2708	4941	3865	6787	8659	4493	11825	5537	4575.25	7628.5	0.275618
