# Supplementary material for: Modeling Snyder-Robinson Syndrome in multipotent stromal cells reveals impaired mitochondrial function as a potential cause for deficient osteogenesis
Source: Sci Rep. 2019 Oct 28;9:15395. doi: 10.1038/s41598-019-51868-5 (PMC6817887; doi:10.1038/s41598-019-51868-5)
Supplement: Supplementary file 3 — Table S2 [file 41598_2019_51868_MOESM3_ESM.xlsx]

## Sheet: Sheet1
ensembl_gene_id	hgnc_symbol	logFC	AveExpr	P.Value	adj.P.Val	description
ENSG00000143320	CRABP2	-1.85485	2.14334	3.89378e-06	0.0590095	cellular retinoic acid binding protein 2 [Source:HGNC Symbol;Acc:HGNC:2339]
ENSG00000120937	NPPB	-4.16632	-2.2775	7.51858e-06	0.0590095	natriuretic peptide B [Source:HGNC Symbol;Acc:HGNC:7940]
ENSG00000186352	ANKRD37	-2.14643	3.96394	1.26972e-05	0.0664357	ankyrin repeat domain 37 [Source:HGNC Symbol;Acc:HGNC:29593]
ENSG00000267365	KCNJ2-AS1	2.77352	-0.0545055	2.31374e-05	0.0815027	KCNJ2 antisense RNA 1 [Source:HGNC Symbol;Acc:HGNC:43720]
ENSG00000103522	IL21R	2.3525	1.92372	2.59612e-05	0.0815027	interleukin 21 receptor [Source:HGNC Symbol;Acc:HGNC:6006]
ENSG00000118785	SPP1	2.42348	1.78816	3.84684e-05	0.10064	secreted phosphoprotein 1 [Source:HGNC Symbol;Acc:HGNC:11255]
ENSG00000118523	CTGF	-1.36189	10.8254	4.72653e-05	0.105989	connective tissue growth factor [Source:HGNC Symbol;Acc:HGNC:2500]
ENSG00000041353	RAB27B	2.65324	2.35155	6.08605e-05	0.119416	RAB27B, member RAS oncogene family [Source:HGNC Symbol;Acc:HGNC:9767]
ENSG00000143631	FLG	-2.5102	1.83182	8.94402e-05	0.148312	filaggrin [Source:HGNC Symbol;Acc:HGNC:3748]
ENSG00000162490	DRAXIN	3.96271	0.483402	9.44842e-05	0.148312	dorsal inhibitory axon guidance protein [Source:HGNC Symbol;Acc:HGNC:25054]
ENSG00000138594	TMOD3	-1.7162	5.33474	0.000204619	0.276981	tropomodulin 3 [Source:HGNC Symbol;Acc:HGNC:11873]
ENSG00000051596	THOC3	-1.45497	3.91536	0.000211746	0.276981	THO complex 3 [Source:HGNC Symbol;Acc:HGNC:19072]
ENSG00000119280	C1orf198	-2.06531	5.35635	0.000266289	0.321534	chromosome 1 open reading frame 198 [Source:HGNC Symbol;Acc:HGNC:25900]
ENSG00000124479	NDP	4.08701	-0.41215	0.000291287	0.322771	NDP, norrin cystine knot growth factor [Source:HGNC Symbol;Acc:HGNC:7678]
ENSG00000189431	RASSF10	2.98151	-1.36934	0.000343575	0.322771	Ras association domain family member 10 [Source:HGNC Symbol;Acc:HGNC:33984]
ENSG00000110203	FOLR3	3.05177	-0.897549	0.000366027	0.322771	folate receptor 3 [Source:HGNC Symbol;Acc:HGNC:3795]
ENSG00000168955	TM4SF20	-4.44512	-1.08765	0.000388735	0.322771	transmembrane 4 L six family member 20 [Source:HGNC Symbol;Acc:HGNC:26230]
ENSG00000167005	NUDT21	-1.60629	5.32611	0.000393946	0.322771	nudix hydrolase 21 [Source:HGNC Symbol;Acc:HGNC:13870]
ENSG00000184743	ATL3	-1.44896	6.31059	0.000398134	0.322771	atlastin GTPase 3 [Source:HGNC Symbol;Acc:HGNC:24526]
ENSG00000149948	HMGA2	1.31342	4.78829	0.000411251	0.322771	high mobility group AT-hook 2 [Source:HGNC Symbol;Acc:HGNC:5009]
ENSG00000280798	LINC00294	-1.72947	2.76637	0.000487821	0.332027	long intergenic non-protein coding RNA 294 [Source:HGNC Symbol;Acc:HGNC:27456]
ENSG00000126860	EVI2A	2.62325	0.276439	0.00048811	0.332027	ecotropic viral integration site 2A [Source:HGNC Symbol;Acc:HGNC:3499]
ENSG00000073464	CLCN4	2.10782	3.2174	0.00050228	0.332027	chloride voltage-gated channel 4 [Source:HGNC Symbol;Acc:HGNC:2022]
ENSG00000184194	GPR173	1.2375	2.98149	0.00051971	0.332027	G protein-coupled receptor 173 [Source:HGNC Symbol;Acc:HGNC:18186]
ENSG00000025423	HSD17B6	-2.01319	1.48457	0.000532962	0.332027	hydroxysteroid 17-beta dehydrogenase 6 [Source:HGNC Symbol;Acc:HGNC:23316]
ENSG00000163947	ARHGEF3	1.506	3.80226	0.000549959	0.332027	Rho guanine nucleotide exchange factor 3 [Source:HGNC Symbol;Acc:HGNC:683]
ENSG00000198074	AKR1B10	3.45747	-0.269555	0.000595243	0.346057	aldo-keto reductase family 1 member B10 [Source:HGNC Symbol;Acc:HGNC:382]
ENSG00000160352	ZNF714	-1.37701	2.40487	0.000655482	0.354687	zinc finger protein 714 [Source:HGNC Symbol;Acc:HGNC:27124]
ENSG00000164104	HMGB2	-1.30229	4.42883	0.000678561	0.354687	high mobility group box 2 [Source:HGNC Symbol;Acc:HGNC:5000]
ENSG00000160131	VMA21	-1.16246	7.01931	0.000743484	0.354687	VMA21, vacuolar ATPase assembly factor [Source:HGNC Symbol;Acc:HGNC:22082]
ENSG00000145242	EPHA5	2.04346	0.593616	0.000812666	0.354687	EPH receptor A5 [Source:HGNC Symbol;Acc:HGNC:3389]
ENSG00000142623	PADI1	-1.55126	1.37977	0.000822166	0.354687	peptidyl arginine deiminase 1 [Source:HGNC Symbol;Acc:HGNC:18367]
ENSG00000162433	AK4	-1.2075	5.35812	0.000829321	0.354687	adenylate kinase 4 [Source:HGNC Symbol;Acc:HGNC:363]
ENSG00000187134	AKR1C1	2.64885	4.62588	0.000834968	0.354687	aldo-keto reductase family 1 member C1 [Source:HGNC Symbol;Acc:HGNC:384]
ENSG00000161800	RACGAP1	-1.6955	2.66615	0.000841423	0.354687	Rac GTPase activating protein 1 [Source:HGNC Symbol;Acc:HGNC:9804]
ENSG00000166897	ELFN2	3.38099	0.25509	0.000910649	0.354687	extracellular leucine rich repeat and fibronectin type III domain containing 2 [Source:HGNC Symbol;Acc:HGNC:29396]
ENSG00000165304	MELK	-1.71929	3.55012	0.000921109	0.354687	maternal embryonic leucine zipper kinase [Source:HGNC Symbol;Acc:HGNC:16870]
ENSG00000161513	FDXR	1.69501	5.40248	0.000930597	0.354687	ferredoxin reductase [Source:HGNC Symbol;Acc:HGNC:3642]
ENSG00000172403	SYNPO2	-1.50342	4.95019	0.000944349	0.354687	synaptopodin 2 [Source:HGNC Symbol;Acc:HGNC:17732]
ENSG00000257167	TMPO-AS1	-2.4464	-0.645874	0.000954559	0.354687	TMPO antisense RNA 1 [Source:HGNC Symbol;Acc:HGNC:44158]
ENSG00000162368	CMPK1	-1.38233	6.61758	0.000974972	0.354687	cytidine/uridine monophosphate kinase 1 [Source:HGNC Symbol;Acc:HGNC:18170]
ENSG00000115325	DOK1	1.45764	7.94464	0.0009785	0.354687	docking protein 1 [Source:HGNC Symbol;Acc:HGNC:2990]
ENSG00000115163	CENPA	-2.22439	1.04431	0.00105922	0.354687	centromere protein A [Source:HGNC Symbol;Acc:HGNC:1851]
ENSG00000112246	SIM1	3.18388	-1.52496	0.0010628	0.354687	SIM bHLH transcription factor 1 [Source:HGNC Symbol;Acc:HGNC:10882]
ENSG00000105855	ITGB8	1.64916	3.69974	0.00110497	0.354687	integrin subunit beta 8 [Source:HGNC Symbol;Acc:HGNC:6163]
ENSG00000124762	CDKN1A	1.80269	9.60817	0.00110714	0.354687	cyclin dependent kinase inhibitor 1A [Source:HGNC Symbol;Acc:HGNC:1784]
ENSG00000138135	CH25H	2.63776	1.00708	0.00111229	0.354687	cholesterol 25-hydroxylase [Source:HGNC Symbol;Acc:HGNC:1907]
ENSG00000145685	LHFPL2	1.12655	4.28403	0.00111648	0.354687	LHFPL tetraspan subfamily member 2 [Source:HGNC Symbol;Acc:HGNC:6588]
ENSG00000136235	GPNMB	2.01957	4.1539	0.00113372	0.354687	glycoprotein nmb [Source:HGNC Symbol;Acc:HGNC:4462]
ENSG00000157064	NMNAT2	-1.29056	3.06479	0.0011569	0.354687	nicotinamide nucleotide adenylyltransferase 2 [Source:HGNC Symbol;Acc:HGNC:16789]
ENSG00000163017	ACTG2	-2.82057	-0.80917	0.00118599	0.354687	actin, gamma 2, smooth muscle, enteric [Source:HGNC Symbol;Acc:HGNC:145]
ENSG00000168405	CMAHP	-1.94796	1.20318	0.00119075	0.354687	cytidine monophospho-N-acetylneuraminic acid hydroxylase, pseudogene [Source:HGNC Symbol;Acc:HGNC:2098]
ENSG00000102172	SMS	-2.88231	6.17968	0.00120649	0.354687	spermine synthase [Source:HGNC Symbol;Acc:HGNC:11123]
ENSG00000182253	SYNM	-1.38731	3.00628	0.00124104	0.354687	synemin [Source:HGNC Symbol;Acc:HGNC:24466]
ENSG00000105011	ASF1B	-1.85947	2.53566	0.00124277	0.354687	anti-silencing function 1B histone chaperone [Source:HGNC Symbol;Acc:HGNC:20996]
ENSG00000122335	SERAC1	-0.853253	4.17634	0.00133852	0.361367	serine active site containing 1 [Source:HGNC Symbol;Acc:HGNC:21061]
ENSG00000118985	ELL2	-0.957454	6.24862	0.00136076	0.361367	elongation factor for RNA polymerase II 2 [Source:HGNC Symbol;Acc:HGNC:17064]
ENSG00000124212	PTGIS	-2.3098	2.68575	0.00136853	0.361367	prostaglandin I2 synthase [Source:HGNC Symbol;Acc:HGNC:9603]
ENSG00000157600	TMEM164	1.08171	4.12668	0.00145813	0.361367	transmembrane protein 164 [Source:HGNC Symbol;Acc:HGNC:26217]
ENSG00000139193	CD27	2.94478	-1.67177	0.00146478	0.361367	CD27 molecule [Source:HGNC Symbol;Acc:HGNC:11922]
ENSG00000121211	MND1	-1.70135	1.80818	0.00149291	0.361367	meiotic nuclear divisions 1 [Source:HGNC Symbol;Acc:HGNC:24839]
ENSG00000077152	UBE2T	-1.18522	3.7401	0.0015167	0.361367	ubiquitin conjugating enzyme E2 T [Source:HGNC Symbol;Acc:HGNC:25009]
ENSG00000167642	SPINT2	-2.14104	2.00559	0.00152014	0.361367	serine peptidase inhibitor, Kunitz type 2 [Source:HGNC Symbol;Acc:HGNC:11247]
ENSG00000135678	CPM	1.71804	5.09482	0.00155357	0.361367	carboxypeptidase M [Source:HGNC Symbol;Acc:HGNC:2311]
ENSG00000171385	KCND3	-1.77885	2.20415	0.00157683	0.361367	potassium voltage-gated channel subfamily D member 3 [Source:HGNC Symbol;Acc:HGNC:6239]
ENSG00000085999	RAD54L	-2.62115	0.449476	0.00159317	0.361367	RAD54 like [Source:HGNC Symbol;Acc:HGNC:9826]
ENSG00000143248	RGS5	-1.9475	0.16056	0.0015983	0.361367	regulator of G protein signaling 5 [Source:HGNC Symbol;Acc:HGNC:10001]
ENSG00000171951	SCG2	3.03564	2.34221	0.00160464	0.361367	secretogranin II [Source:HGNC Symbol;Acc:HGNC:10575]
ENSG00000164109	MAD2L1	-1.34676	3.01597	0.00161695	0.361367	mitotic arrest deficient 2 like 1 [Source:HGNC Symbol;Acc:HGNC:6763]
ENSG00000060982	BCAT1	-1.11601	7.13634	0.00161858	0.361367	branched chain amino acid transaminase 1 [Source:HGNC Symbol;Acc:HGNC:976]
ENSG00000136518	ACTL6A	-1.42914	3.60145	0.00165631	0.361367	actin like 6A [Source:HGNC Symbol;Acc:HGNC:24124]
ENSG00000251442	LINC01094	2.20439	0.0739366	0.00165754	0.361367	long intergenic non-protein coding RNA 1094 [Source:HGNC Symbol;Acc:HGNC:49219]
ENSG00000154640	BTG3	-0.979291	5.00294	0.00169619	0.364728	BTG anti-proliferation factor 3 [Source:HGNC Symbol;Acc:HGNC:1132]
ENSG00000196562	SULF2	1.7848	4.39433	0.001806	0.382109	sulfatase 2 [Source:HGNC Symbol;Acc:HGNC:20392]
ENSG00000153767	GTF2E1	-1.51991	2.71921	0.00187135	0.382109	general transcription factor IIE subunit 1 [Source:HGNC Symbol;Acc:HGNC:4650]
ENSG00000272825		2.9701	2.8041	0.00187354	0.382109
ENSG00000149380	P4HA3	1.04121	3.92001	0.00190739	0.382109	prolyl 4-hydroxylase subunit alpha 3 [Source:HGNC Symbol;Acc:HGNC:30135]
ENSG00000198208	RPS6KL1	2.70761	-1.68393	0.00191201	0.382109	ribosomal protein S6 kinase like 1 [Source:HGNC Symbol;Acc:HGNC:20222]
ENSG00000113389	NPR3	-1.53787	6.67074	0.00192308	0.382109	natriuretic peptide receptor 3 [Source:HGNC Symbol;Acc:HGNC:7945]
ENSG00000160221	GATD3A	1.17719	0.314157	0.00202345	0.393062	glutamine amidotransferase like class 1 domain containing 3A [Source:HGNC Symbol;Acc:HGNC:1273]
ENSG00000164761	TNFRSF11B	-1.33518	4.79463	0.00206083	0.393062	TNF receptor superfamily member 11b [Source:HGNC Symbol;Acc:HGNC:11909]
ENSG00000171388	APLN	-1.97863	3.11022	0.00208292	0.393062	apelin [Source:HGNC Symbol;Acc:HGNC:16665]
ENSG00000122786	CALD1	-1.41965	10.886	0.00209942	0.393062	caldesmon 1 [Source:HGNC Symbol;Acc:HGNC:1441]
ENSG00000180190	TDRP	1.44985	1.78811	0.00212444	0.393062	testis development related protein [Source:HGNC Symbol;Acc:HGNC:26951]
ENSG00000093009	CDC45	-1.77367	1.50044	0.00212845	0.393062	cell division cycle 45 [Source:HGNC Symbol;Acc:HGNC:1739]
ENSG00000211455	STK38L	-1.5385	6.22312	0.00221407	0.40412	serine/threonine kinase 38 like [Source:HGNC Symbol;Acc:HGNC:17848]
ENSG00000196839	ADA	2.16264	1.78734	0.00230204	0.412714	adenosine deaminase [Source:HGNC Symbol;Acc:HGNC:186]
ENSG00000170498	KISS1	-2.70439	-0.389229	0.00233306	0.412714	KiSS-1 metastasis suppressor [Source:HGNC Symbol;Acc:HGNC:6341]
ENSG00000134152	KATNBL1	-1.11455	4.03614	0.00234004	0.412714	katanin regulatory subunit B1 like 1 [Source:HGNC Symbol;Acc:HGNC:26199]
ENSG00000102468	HTR2A	-1.99971	0.0408876	0.00237372	0.414003	5-hydroxytryptamine receptor 2A [Source:HGNC Symbol;Acc:HGNC:5293]
ENSG00000170412	GPRC5C	3.86799	2.63261	0.0024138	0.416368	G protein-coupled receptor class C group 5 member C [Source:HGNC Symbol;Acc:HGNC:13309]
ENSG00000224259	LINC01133	-1.05089	5.87299	0.00249216	0.425212	long intergenic non-protein coding RNA 1133 [Source:HGNC Symbol;Acc:HGNC:49447]
ENSG00000167992	VWCE	3.60979	2.49516	0.00261103	0.436936	von Willebrand factor C and EGF domains [Source:HGNC Symbol;Acc:HGNC:26487]
ENSG00000074590	NUAK1	-1.48939	4.47711	0.00263841	0.436936	NUAK family kinase 1 [Source:HGNC Symbol;Acc:HGNC:14311]
ENSG00000141337	ARSG	1.22398	1.84433	0.00264439	0.436936	arylsulfatase G [Source:HGNC Symbol;Acc:HGNC:24102]
ENSG00000117461	PIK3R3	1.02736	4.44201	0.00272744	0.440558	phosphoinositide-3-kinase regulatory subunit 3 [Source:HGNC Symbol;Acc:HGNC:8981]
ENSG00000165476	REEP3	-0.958181	6.07378	0.00274749	0.440558	receptor accessory protein 3 [Source:HGNC Symbol;Acc:HGNC:23711]
ENSG00000078725	BRINP1	1.61081	3.48736	0.00277374	0.440558	BMP/retinoic acid inducible neural specific 1 [Source:HGNC Symbol;Acc:HGNC:2687]
ENSG00000106366	SERPINE1	-1.10313	11.0095	0.00283355	0.440558	serpin family E member 1 [Source:HGNC Symbol;Acc:HGNC:8583]
ENSG00000175305	CCNE2	-2.199	0.391173	0.00284732	0.440558	cyclin E2 [Source:HGNC Symbol;Acc:HGNC:1590]
ENSG00000164611	PTTG1	-1.41576	3.82679	0.00285507	0.440558	pituitary tumor-transforming 1 [Source:HGNC Symbol;Acc:HGNC:9690]
ENSG00000024526	DEPDC1	-1.36531	2.3902	0.00286277	0.440558	DEP domain containing 1 [Source:HGNC Symbol;Acc:HGNC:22949]
ENSG00000115419	GLS	-1.11205	7.15749	0.00289211	0.440752	glutaminase [Source:HGNC Symbol;Acc:HGNC:4331]
ENSG00000144118	RALB	-1.71528	6.96958	0.00302593	0.456711	RAS like proto-oncogene B [Source:HGNC Symbol;Acc:HGNC:9840]
ENSG00000198856	OSTC	-1.27565	8.63882	0.00314115	0.458448	oligosaccharyltransferase complex non-catalytic subunit [Source:HGNC Symbol;Acc:HGNC:24448]
ENSG00000174130	TLR6	1.75113	0.700242	0.0031844	0.458448	toll like receptor 6 [Source:HGNC Symbol;Acc:HGNC:16711]
ENSG00000128482	RNF112	2.6964	-0.96408	0.00319792	0.458448	ring finger protein 112 [Source:HGNC Symbol;Acc:HGNC:12968]
ENSG00000108932	SLC16A6	3.72254	0.392529	0.00322315	0.458448	solute carrier family 16 member 6 [Source:HGNC Symbol;Acc:HGNC:10927]
ENSG00000102931	ARL2BP	-1.2009	5.44564	0.00323322	0.458448	ADP ribosylation factor like GTPase 2 binding protein [Source:HGNC Symbol;Acc:HGNC:17146]
ENSG00000138180	CEP55	-1.89403	2.10903	0.00323929	0.458448	centrosomal protein 55 [Source:HGNC Symbol;Acc:HGNC:1161]
ENSG00000062282	DGAT2	1.84468	2.3993	0.00324188	0.458448	diacylglycerol O-acyltransferase 2 [Source:HGNC Symbol;Acc:HGNC:16940]
ENSG00000135749	PCNX2	1.21978	2.61536	0.00327865	0.459509	pecanex homolog 2 [Source:HGNC Symbol;Acc:HGNC:8736]
ENSG00000110092	CCND1	-1.04338	8.76888	0.00344484	0.470681	cyclin D1 [Source:HGNC Symbol;Acc:HGNC:1582]
ENSG00000163083	INHBB	-1.70176	3.11819	0.00345673	0.470681	inhibin subunit beta B [Source:HGNC Symbol;Acc:HGNC:6067]
ENSG00000177595	PIDD1	1.4713	2.92491	0.00347057	0.470681	p53-induced death domain protein 1 [Source:HGNC Symbol;Acc:HGNC:16491]
ENSG00000276043	UHRF1	-1.87011	2.15353	0.00348985	0.470681	ubiquitin like with PHD and ring finger domains 1 [Source:HGNC Symbol;Acc:HGNC:12556]
ENSG00000146859	TMEM140	1.42023	3.10217	0.00353148	0.470681	transmembrane protein 140 [Source:HGNC Symbol;Acc:HGNC:21870]
ENSG00000142657	PGD	1.06078	5.30092	0.00353828	0.470681	phosphogluconate dehydrogenase [Source:HGNC Symbol;Acc:HGNC:8891]
ENSG00000164708	PGAM2	2.16342	0.328862	0.00368161	0.483361	phosphoglycerate mutase 2 [Source:HGNC Symbol;Acc:HGNC:8889]
ENSG00000136859	ANGPTL2	1.36656	4.21536	0.00371747	0.483361	angiopoietin like 2 [Source:HGNC Symbol;Acc:HGNC:490]
ENSG00000129757	CDKN1C	2.26905	2.77203	0.00372972	0.483361	cyclin dependent kinase inhibitor 1C [Source:HGNC Symbol;Acc:HGNC:1786]
ENSG00000101888	NXT2	-1.51143	3.13233	0.0037777	0.483361	nuclear transport factor 2 like export factor 2 [Source:HGNC Symbol;Acc:HGNC:18151]
ENSG00000103485	QPRT	2.5246	2.32624	0.00378756	0.483361	quinolinate phosphoribosyltransferase [Source:HGNC Symbol;Acc:HGNC:9755]
ENSG00000110031	LPXN	1.04723	2.09217	0.00382852	0.484647	leupaxin [Source:HGNC Symbol;Acc:HGNC:14061]
ENSG00000186832	KRT16	-2.47129	0.423085	0.00391629	0.485095	keratin 16 [Source:HGNC Symbol;Acc:HGNC:6423]
ENSG00000164938	TP53INP1	1.9047	5.66992	0.00392388	0.485095	tumor protein p53 inducible nuclear protein 1 [Source:HGNC Symbol;Acc:HGNC:18022]
ENSG00000111961	SASH1	1.09412	5.08632	0.00393319	0.485095	SAM and SH3 domain containing 1 [Source:HGNC Symbol;Acc:HGNC:19182]
ENSG00000138448	ITGAV	-1.02969	6.98558	0.00396158	0.485095	integrin subunit alpha V [Source:HGNC Symbol;Acc:HGNC:6150]
ENSG00000135069	PSAT1	-0.887033	7.07562	0.00400965	0.485095	phosphoserine aminotransferase 1 [Source:HGNC Symbol;Acc:HGNC:19129]
ENSG00000244509	APOBEC3C	0.835219	5.41036	0.00401748	0.485095	apolipoprotein B mRNA editing enzyme catalytic subunit 3C [Source:HGNC Symbol;Acc:HGNC:17353]
ENSG00000156103	MMP16	1.21132	3.43859	0.0040604	0.486535	matrix metallopeptidase 16 [Source:HGNC Symbol;Acc:HGNC:7162]
ENSG00000237649	KIFC1	-1.89974	4.1436	0.00410973	0.487121	kinesin family member C1 [Source:HGNC Symbol;Acc:HGNC:6389]
ENSG00000259721		2.14936	-0.329184	0.00412735	0.487121
ENSG00000012983	MAP4K5	-0.855972	5.77647	0.00443205	0.509614	mitogen-activated protein kinase kinase kinase kinase 5 [Source:HGNC Symbol;Acc:HGNC:6867]
ENSG00000214029	ZNF891	2.11795	0.430674	0.00443294	0.509614	zinc finger protein 891 [Source:HGNC Symbol;Acc:HGNC:38709]
ENSG00000157240	FZD1	-1.05876	3.30345	0.00446541	0.509614	frizzled class receptor 1 [Source:HGNC Symbol;Acc:HGNC:4038]
ENSG00000253802		1.43535	-0.572837	0.00446696	0.509614
ENSG00000120279	MYCT1	1.46706	-0.678127	0.00453133	0.509614	MYC target 1 [Source:HGNC Symbol;Acc:HGNC:23172]
ENSG00000187079	TEAD1	-1.99282	5.50256	0.00460354	0.509614	TEA domain transcription factor 1 [Source:HGNC Symbol;Acc:HGNC:11714]
ENSG00000143344	RGL1	1.04034	3.77657	0.0046485	0.509614	ral guanine nucleotide dissociation stimulator like 1 [Source:HGNC Symbol;Acc:HGNC:30281]
ENSG00000108176	DNAJC12	1.66523	2.48874	0.00468236	0.509614	DnaJ heat shock protein family (Hsp40) member C12 [Source:HGNC Symbol;Acc:HGNC:28908]
ENSG00000129355	CDKN2D	-1.43517	5.08403	0.00470403	0.509614	cyclin dependent kinase inhibitor 2D [Source:HGNC Symbol;Acc:HGNC:1790]
ENSG00000091972	CD200	-1.5676	0.746863	0.00473145	0.509614	CD200 molecule [Source:HGNC Symbol;Acc:HGNC:7203]
ENSG00000147509	RGS20	2.14013	2.36004	0.00474089	0.509614	regulator of G protein signaling 20 [Source:HGNC Symbol;Acc:HGNC:14600]
ENSG00000187068	C3orf70	-1.66041	0.0969385	0.00484086	0.509614	chromosome 3 open reading frame 70 [Source:HGNC Symbol;Acc:HGNC:33731]
ENSG00000196781	TLE1	1.03626	4.23012	0.00486144	0.509614	transducin like enhancer of split 1 [Source:HGNC Symbol;Acc:HGNC:11837]
ENSG00000279631		-2.15679	-1.46286	0.00487652	0.509614
ENSG00000230609		1.60592	-0.0650814	0.00487888	0.509614
ENSG00000129128	SPCS3	-1.12769	8.00984	0.00488611	0.509614	signal peptidase complex subunit 3 [Source:HGNC Symbol;Acc:HGNC:26212]
ENSG00000114450	GNB4	-1.39336	6.14709	0.00491468	0.509614	G protein subunit beta 4 [Source:HGNC Symbol;Acc:HGNC:20731]
ENSG00000250846	EPHA5-AS1	1.90933	-0.640397	0.00493833	0.509614	EPHA5 antisense RNA 1 [Source:HGNC Symbol;Acc:HGNC:50602]
ENSG00000113368	LMNB1	-1.81752	3.81657	0.00494125	0.509614	lamin B1 [Source:HGNC Symbol;Acc:HGNC:6637]
ENSG00000143476	DTL	-1.6595	1.3923	0.00499188	0.509614	denticleless E3 ubiquitin protein ligase homolog [Source:HGNC Symbol;Acc:HGNC:30288]
ENSG00000258545	RHOXF1-AS1	1.90825	1.00724	0.00499971	0.509614	RHOXF1 antisense RNA 1 [Source:HGNC Symbol;Acc:HGNC:51582]
ENSG00000167641	PPP1R14A	-1.69942	4.45985	0.00522823	0.529468	protein phosphatase 1 regulatory inhibitor subunit 14A [Source:HGNC Symbol;Acc:HGNC:14871]
ENSG00000117597	UTP25	-1.00634	3.84872	0.00532662	0.535839	UTP25, small subunit processor component [Source:HGNC Symbol;Acc:HGNC:28440]
ENSG00000139625	MAP3K12	1.28661	3.08611	0.00535941	0.535839	mitogen-activated protein kinase kinase kinase 12 [Source:HGNC Symbol;Acc:HGNC:6851]
ENSG00000127863	TNFRSF19	1.29734	3.58817	0.00541046	0.536799	TNF receptor superfamily member 19 [Source:HGNC Symbol;Acc:HGNC:11915]
ENSG00000203780	FANK1	-0.929404	3.49468	0.0054686	0.536799	fibronectin type III and ankyrin repeat domains 1 [Source:HGNC Symbol;Acc:HGNC:23527]
ENSG00000188290	HES4	-2.39436	0.140143	0.00547161	0.536799	hes family bHLH transcription factor 4 [Source:HGNC Symbol;Acc:HGNC:24149]
ENSG00000117280	RAB29	1.0021	5.47331	0.00554213	0.53738	RAB29, member RAS oncogene family [Source:HGNC Symbol;Acc:HGNC:9789]
ENSG00000159147	DONSON	-1.02491	3.87358	0.00566809	0.53738	downstream neighbor of SON [Source:HGNC Symbol;Acc:HGNC:2993]
ENSG00000139364	TMEM132B	2.78366	0.417078	0.00568004	0.53738	transmembrane protein 132B [Source:HGNC Symbol;Acc:HGNC:29397]
ENSG00000102781	KATNAL1	-0.791729	4.91075	0.00571274	0.53738	katanin catalytic subunit A1 like 1 [Source:HGNC Symbol;Acc:HGNC:28361]
ENSG00000180730	SHISA2	1.61257	0.763758	0.00571942	0.53738	shisa family member 2 [Source:HGNC Symbol;Acc:HGNC:20366]
ENSG00000102144	PGK1	-0.924375	8.16162	0.00578127	0.53738	phosphoglycerate kinase 1 [Source:HGNC Symbol;Acc:HGNC:8896]
ENSG00000162618	ADGRL4	1.07886	4.94757	0.00579766	0.53738	adhesion G protein-coupled receptor L4 [Source:HGNC Symbol;Acc:HGNC:20822]
ENSG00000166922	SCG5	1.0424	2.6446	0.00581449	0.53738	secretogranin V [Source:HGNC Symbol;Acc:HGNC:10816]
ENSG00000185513	L3MBTL1	1.98713	-1.22873	0.00584522	0.53738	L3MBTL1, histone methyl-lysine binding protein [Source:HGNC Symbol;Acc:HGNC:15905]
ENSG00000051341	POLQ	-1.89602	0.70223	0.00586339	0.53738	DNA polymerase theta [Source:HGNC Symbol;Acc:HGNC:9186]
ENSG00000121039	RDH10	-1.23664	3.16301	0.00588328	0.53738	retinol dehydrogenase 10 [Source:HGNC Symbol;Acc:HGNC:19975]
ENSG00000128849	CGNL1	1.71276	2.59673	0.00596413	0.53738	cingulin like 1 [Source:HGNC Symbol;Acc:HGNC:25931]
ENSG00000149201	CCDC81	-2.17276	0.0455393	0.00596572	0.53738	coiled-coil domain containing 81 [Source:HGNC Symbol;Acc:HGNC:26281]
ENSG00000184635	ZNF93	-1.2125	1.20174	0.00599692	0.53738	zinc finger protein 93 [Source:HGNC Symbol;Acc:HGNC:13169]
ENSG00000006118	TMEM132A	1.38859	2.61921	0.00601733	0.53738	transmembrane protein 132A [Source:HGNC Symbol;Acc:HGNC:31092]
ENSG00000123689	G0S2	-1.81115	4.0695	0.00602528	0.53738	G0/G1 switch 2 [Source:HGNC Symbol;Acc:HGNC:30229]
ENSG00000160190	SLC37A1	1.68316	0.175511	0.00607569	0.538814	solute carrier family 37 member 1 [Source:HGNC Symbol;Acc:HGNC:11024]
ENSG00000136108	CKAP2	-0.928385	3.53756	0.00616461	0.542774	cytoskeleton associated protein 2 [Source:HGNC Symbol;Acc:HGNC:1990]
ENSG00000157514	TSC22D3	-0.912082	7.99044	0.0061895	0.542774	TSC22 domain family member 3 [Source:HGNC Symbol;Acc:HGNC:3051]
ENSG00000038210	PI4K2B	-1.27829	2.51575	0.00631409	0.544861	phosphatidylinositol 4-kinase type 2 beta [Source:HGNC Symbol;Acc:HGNC:18215]
ENSG00000167107	ACSF2	1.28595	2.55502	0.00631759	0.544861	acyl-CoA synthetase family member 2 [Source:HGNC Symbol;Acc:HGNC:26101]
ENSG00000169242	EFNA1	3.20102	0.123905	0.00632836	0.544861	ephrin A1 [Source:HGNC Symbol;Acc:HGNC:3221]
ENSG00000271480	MTND3P19	1.68841	2.11904	0.00636857	0.544861	mitochondrially encoded NADH:ubiquinone oxidoreductase core subunit 3 pseudogene 19 [Source:HGNC Symbol;Acc:HGNC:52081]
ENSG00000154027	AK5	0.971199	2.46709	0.00640123	0.544861	adenylate kinase 5 [Source:HGNC Symbol;Acc:HGNC:365]
ENSG00000196139	AKR1C3	1.48864	4.72706	0.00642754	0.544861	aldo-keto reductase family 1 member C3 [Source:HGNC Symbol;Acc:HGNC:386]
ENSG00000170379	TCAF2	-1.55098	1.26186	0.00645627	0.544861	TRPM8 channel associated factor 2 [Source:HGNC Symbol;Acc:HGNC:26878]
ENSG00000172345	STARD5	1.47204	-0.0465653	0.0065199	0.545666	StAR related lipid transfer domain containing 5 [Source:HGNC Symbol;Acc:HGNC:18065]
ENSG00000170312	CDK1	-1.76982	3.4552	0.00659563	0.545666	cyclin dependent kinase 1 [Source:HGNC Symbol;Acc:HGNC:1722]
ENSG00000197275	RAD54B	-1.99283	-0.533288	0.0066102	0.545666	RAD54 homolog B [Source:HGNC Symbol;Acc:HGNC:17228]
ENSG00000113595	TRIM23	-0.786484	3.72561	0.00663372	0.545666	tripartite motif containing 23 [Source:HGNC Symbol;Acc:HGNC:660]
ENSG00000107957	SH3PXD2A	-1.19985	6.05149	0.00675648	0.545666	SH3 and PX domains 2A [Source:HGNC Symbol;Acc:HGNC:23664]
ENSG00000197614	MFAP5	-1.63707	5.05832	0.00675937	0.545666	microfibril associated protein 5 [Source:HGNC Symbol;Acc:HGNC:29673]
ENSG00000171320	ESCO2	-1.69476	0.339724	0.00679741	0.545666	establishment of sister chromatid cohesion N-acetyltransferase 2 [Source:HGNC Symbol;Acc:HGNC:27230]
ENSG00000120802	TMPO	-1.02291	5.17722	0.00682597	0.545666	thymopoietin [Source:HGNC Symbol;Acc:HGNC:11875]
ENSG00000175063	UBE2C	-1.84674	3.82057	0.00687771	0.545666	ubiquitin conjugating enzyme E2 C [Source:HGNC Symbol;Acc:HGNC:15937]
ENSG00000164379	FOXQ1	3.69614	2.47846	0.00689938	0.545666	forkhead box Q1 [Source:HGNC Symbol;Acc:HGNC:20951]
ENSG00000115457	IGFBP2	-2.01629	9.68371	0.00691732	0.545666	insulin like growth factor binding protein 2 [Source:HGNC Symbol;Acc:HGNC:5471]
ENSG00000122952	ZWINT	-1.36428	3.30033	0.00691914	0.545666	ZW10 interacting kinetochore protein [Source:HGNC Symbol;Acc:HGNC:13195]
ENSG00000066248	NGEF	-1.40671	0.0908004	0.00699643	0.545666	neuronal guanine nucleotide exchange factor [Source:HGNC Symbol;Acc:HGNC:7807]
ENSG00000136114	THSD1	0.936602	3.43809	0.00703054	0.545666	thrombospondin type 1 domain containing 1 [Source:HGNC Symbol;Acc:HGNC:17754]
ENSG00000173918	C1QTNF1	1.78943	3.36012	0.00707877	0.545666	C1q and TNF related 1 [Source:HGNC Symbol;Acc:HGNC:14324]
ENSG00000154736	ADAMTS5	1.17236	4.17391	0.00714765	0.545666	ADAM metallopeptidase with thrombospondin type 1 motif 5 [Source:HGNC Symbol;Acc:HGNC:221]
ENSG00000236296	GUSBP5	-2.64392	-1.52438	0.00717874	0.545666	glucuronidase, beta pseudogene 5 [Source:HGNC Symbol;Acc:HGNC:42319]
ENSG00000155324	GRAMD2B	-2.64392	6.3524	0.0072619	0.545666	GRAM domain containing 2B [Source:HGNC Symbol;Acc:HGNC:24911]
ENSG00000166532	RIMKLB	-0.977972	4.05044	0.00733905	0.545666	ribosomal modification protein rimK like family member B [Source:HGNC Symbol;Acc:HGNC:29228]
ENSG00000124575	HIST1H1D	-2.79915	-2.05076	0.00736257	0.545666	histone cluster 1 H1 family member d [Source:HGNC Symbol;Acc:HGNC:4717]
ENSG00000184408	KCND2	2.53917	-0.641276	0.00736288	0.545666	potassium voltage-gated channel subfamily D member 2 [Source:HGNC Symbol;Acc:HGNC:6238]
ENSG00000225783	MIAT	2.11648	-1.05884	0.00738839	0.545666	myocardial infarction associated transcript (non-protein coding) [Source:HGNC Symbol;Acc:HGNC:33425]
ENSG00000123219	CENPK	-1.38675	2.19487	0.00741974	0.545666	centromere protein K [Source:HGNC Symbol;Acc:HGNC:29479]
ENSG00000196865	NHLRC2	-0.942332	3.47337	0.00745144	0.545666	NHL repeat containing 2 [Source:HGNC Symbol;Acc:HGNC:24731]
ENSG00000109762	SNX25	-1.2772	3.51792	0.00747142	0.545666	sorting nexin 25 [Source:HGNC Symbol;Acc:HGNC:21883]
ENSG00000151014	NOCT	1.37684	0.633702	0.00750131	0.545666	nocturnin [Source:HGNC Symbol;Acc:HGNC:14254]
ENSG00000159176	CSRP1	-0.681669	6.98137	0.00750845	0.545666	cysteine and glycine rich protein 1 [Source:HGNC Symbol;Acc:HGNC:2469]
ENSG00000131584	ACAP3	1.06587	2.44558	0.00750895	0.545666	ArfGAP with coiled-coil, ankyrin repeat and PH domains 3 [Source:HGNC Symbol;Acc:HGNC:16754]
ENSG00000188486	H2AFX	-1.10317	3.07847	0.00752537	0.545666	H2A histone family member X [Source:HGNC Symbol;Acc:HGNC:4739]
ENSG00000170089		-1.74793	0.984874	0.00760906	0.545666
ENSG00000176887	SOX11	-1.42083	2.00502	0.0076124	0.545666	SRY-box 11 [Source:HGNC Symbol;Acc:HGNC:11191]
ENSG00000205861	PCOTH	1.59957	-0.0857281	0.0076361	0.545666	Pro-X-Gly collagen triple helix like repeat containing [Source:HGNC Symbol;Acc:HGNC:39839]
ENSG00000196611	MMP1	2.06434	-1.52259	0.00763959	0.545666	matrix metallopeptidase 1 [Source:HGNC Symbol;Acc:HGNC:7155]
ENSG00000007968	E2F2	-2.1516	-0.644923	0.00768521	0.545666	E2F transcription factor 2 [Source:HGNC Symbol;Acc:HGNC:3114]
ENSG00000173559	NABP1	0.721142	6.65934	0.00774142	0.545666	nucleic acid binding protein 1 [Source:HGNC Symbol;Acc:HGNC:26232]
ENSG00000152056	AP1S3	-1.29761	2.4546	0.0078356	0.545666	adaptor related protein complex 1 subunit sigma 3 [Source:HGNC Symbol;Acc:HGNC:18971]
ENSG00000104081	BMF	2.60465	-0.472476	0.00802605	0.545666	Bcl2 modifying factor [Source:HGNC Symbol;Acc:HGNC:24132]
ENSG00000280143		-1.07328	6.58749	0.0080751	0.545666
ENSG00000111057	KRT18	-1.41467	6.13458	0.0081037	0.545666	keratin 18 [Source:HGNC Symbol;Acc:HGNC:6430]
ENSG00000135931	ARMC9	1.4309	4.47469	0.00811426	0.545666	armadillo repeat containing 9 [Source:HGNC Symbol;Acc:HGNC:20730]
ENSG00000138696	BMPR1B	-2.11252	0.322431	0.00816262	0.545666	bone morphogenetic protein receptor type 1B [Source:HGNC Symbol;Acc:HGNC:1077]
ENSG00000134222	PSRC1	-1.16721	2.59321	0.0082075	0.545666	proline and serine rich coiled-coil 1 [Source:HGNC Symbol;Acc:HGNC:24472]
ENSG00000182752	PAPPA	1.63505	6.71617	0.00828086	0.545666	pappalysin 1 [Source:HGNC Symbol;Acc:HGNC:8602]
ENSG00000010278	CD9	-1.42772	5.04257	0.00829133	0.545666	CD9 molecule [Source:HGNC Symbol;Acc:HGNC:1709]
ENSG00000155760	FZD7	-1.17203	4.105	0.00833225	0.545666	frizzled class receptor 7 [Source:HGNC Symbol;Acc:HGNC:4045]
ENSG00000137770	CTDSPL2	-1.01382	3.76596	0.00834653	0.545666	CTD small phosphatase like 2 [Source:HGNC Symbol;Acc:HGNC:26936]
ENSG00000170525	PFKFB3	-1.12304	4.84265	0.00839753	0.545666	6-phosphofructo-2-kinase/fructose-2,6-biphosphatase 3 [Source:HGNC Symbol;Acc:HGNC:8874]
ENSG00000129810	SGO1	-1.85797	0.196899	0.0084087	0.545666	shugoshin 1 [Source:HGNC Symbol;Acc:HGNC:25088]
ENSG00000184445	KNTC1	-1.66352	0.504543	0.0084333	0.545666	kinetochore associated 1 [Source:HGNC Symbol;Acc:HGNC:17255]
ENSG00000087053	MTMR2	-0.801361	5.09174	0.00845298	0.545666	myotubularin related protein 2 [Source:HGNC Symbol;Acc:HGNC:7450]
ENSG00000235313	HM13-IT1	2.60894	-1.7143	0.00848623	0.545666	HM13 intronic transcript 1 [Source:HGNC Symbol;Acc:HGNC:41424]
ENSG00000119318	RAD23B	-0.795715	8.02858	0.00848827	0.545666	RAD23 homolog B, nucleotide excision repair protein [Source:HGNC Symbol;Acc:HGNC:9813]
ENSG00000101928	MOSPD1	0.901716	5.92519	0.0084927	0.545666	motile sperm domain containing 1 [Source:HGNC Symbol;Acc:HGNC:25235]
ENSG00000137845	ADAM10	-1.00681	5.59654	0.00854022	0.545666	ADAM metallopeptidase domain 10 [Source:HGNC Symbol;Acc:HGNC:188]
ENSG00000158711	ELK4	-0.997506	3.82999	0.00858225	0.545666	ELK4, ETS transcription factor [Source:HGNC Symbol;Acc:HGNC:3326]
ENSG00000152332	UHMK1	-1.0658	5.51148	0.00859778	0.545666	U2AF homology motif kinase 1 [Source:HGNC Symbol;Acc:HGNC:19683]
ENSG00000168530	MYL1	1.72026	1.39881	0.00859912	0.545666	myosin light chain 1 [Source:HGNC Symbol;Acc:HGNC:7582]
ENSG00000123473	STIL	-1.47397	2.97682	0.00861514	0.545666	STIL, centriolar assembly protein [Source:HGNC Symbol;Acc:HGNC:10879]
ENSG00000105849	TWISTNB	0.785566	5.41105	0.00868077	0.545666	TWIST neighbor [Source:HGNC Symbol;Acc:HGNC:18027]
ENSG00000074696	HACD3	-1.03199	5.55946	0.00868794	0.545666	3-hydroxyacyl-CoA dehydratase 3 [Source:HGNC Symbol;Acc:HGNC:24175]
ENSG00000105204	DYRK1B	0.953898	3.07758	0.0086933	0.545666	dual specificity tyrosine phosphorylation regulated kinase 1B [Source:HGNC Symbol;Acc:HGNC:3092]
ENSG00000166471	TMEM41B	-1.09779	3.65004	0.00871895	0.545666	transmembrane protein 41B [Source:HGNC Symbol;Acc:HGNC:28948]
ENSG00000176014	TUBB6	-0.84676	8.9612	0.00873838	0.545666	tubulin beta 6 class V [Source:HGNC Symbol;Acc:HGNC:20776]
ENSG00000164466	SFXN1	-0.838198	5.61596	0.00874217	0.545666	sideroflexin 1 [Source:HGNC Symbol;Acc:HGNC:16085]
ENSG00000185633	NDUFA4L2	-2.06555	0.495954	0.00877496	0.545666	NDUFA4, mitochondrial complex associated like 2 [Source:HGNC Symbol;Acc:HGNC:29836]
ENSG00000100234	TIMP3	-1.68202	8.48067	0.00879699	0.545666	TIMP metallopeptidase inhibitor 3 [Source:HGNC Symbol;Acc:HGNC:11822]
ENSG00000113083	LOX	-0.733831	7.93477	0.00881281	0.545666	lysyl oxidase [Source:HGNC Symbol;Acc:HGNC:6664]
ENSG00000120156	TEK	-1.62447	2.04311	0.00883913	0.545666	TEK receptor tyrosine kinase [Source:HGNC Symbol;Acc:HGNC:11724]
ENSG00000138646	HERC5	1.96556	0.221582	0.00888728	0.545666	HECT and RLD domain containing E3 ubiquitin protein ligase 5 [Source:HGNC Symbol;Acc:HGNC:24368]
ENSG00000176953	NFATC2IP	-0.827787	5.20413	0.00890581	0.545666	nuclear factor of activated T cells 2 interacting protein [Source:HGNC Symbol;Acc:HGNC:25906]
ENSG00000107796	ACTA2	-0.909648	8.68526	0.00901692	0.545666	actin, alpha 2, smooth muscle, aorta [Source:HGNC Symbol;Acc:HGNC:130]
ENSG00000130540	SULT4A1	-2.48329	-1.46012	0.00901844	0.545666	sulfotransferase family 4A member 1 [Source:HGNC Symbol;Acc:HGNC:14903]
ENSG00000092820	EZR	-0.964017	6.16924	0.00907761	0.545666	ezrin [Source:HGNC Symbol;Acc:HGNC:12691]
ENSG00000109061	MYH1	1.36653	2.99324	0.00909436	0.545666	myosin heavy chain 1 [Source:HGNC Symbol;Acc:HGNC:7567]
ENSG00000111665	CDCA3	-1.8725	2.23598	0.00912201	0.545666	cell division cycle associated 3 [Source:HGNC Symbol;Acc:HGNC:14624]
ENSG00000158315	RHBDL2	-1.25348	1.62805	0.00912443	0.545666	rhomboid like 2 [Source:HGNC Symbol;Acc:HGNC:16083]
ENSG00000157456	CCNB2	-1.67449	3.42515	0.00918722	0.545666	cyclin B2 [Source:HGNC Symbol;Acc:HGNC:1580]
ENSG00000141574	SECTM1	1.99978	2.32384	0.00926298	0.545666	secreted and transmembrane 1 [Source:HGNC Symbol;Acc:HGNC:10707]
ENSG00000157483	MYO1E	-0.687116	5.78222	0.00928608	0.545666	myosin IE [Source:HGNC Symbol;Acc:HGNC:7599]
ENSG00000086848	ALG9	-1.15344	1.3195	0.00932369	0.545666	ALG9, alpha-1,2-mannosyltransferase [Source:HGNC Symbol;Acc:HGNC:15672]
ENSG00000104368	PLAT	-1.06525	4.18198	0.00938095	0.545666	plasminogen activator, tissue type [Source:HGNC Symbol;Acc:HGNC:9051]
ENSG00000171425	ZNF581	0.795034	4.40616	0.00941856	0.545666	zinc finger protein 581 [Source:HGNC Symbol;Acc:HGNC:25017]
ENSG00000161011	SQSTM1	0.975932	8.41295	0.00942304	0.545666	sequestosome 1 [Source:HGNC Symbol;Acc:HGNC:11280]
ENSG00000013810	TACC3	-1.40322	4.00947	0.00942877	0.545666	transforming acidic coiled-coil containing protein 3 [Source:HGNC Symbol;Acc:HGNC:11524]
ENSG00000233452	STXBP5-AS1	1.15435	1.20988	0.00945119	0.545666	STXBP5 antisense RNA 1 [Source:HGNC Symbol;Acc:HGNC:44183]
ENSG00000166272	WBP1L	0.87635	7.26069	0.00948895	0.545666	WW domain binding protein 1 like [Source:HGNC Symbol;Acc:HGNC:23510]
ENSG00000119471	HSDL2	0.741467	4.89955	0.00957251	0.545666	hydroxysteroid dehydrogenase like 2 [Source:HGNC Symbol;Acc:HGNC:18572]
ENSG00000198826	ARHGAP11A	-1.44908	3.38425	0.00961845	0.545666	Rho GTPase activating protein 11A [Source:HGNC Symbol;Acc:HGNC:15783]
ENSG00000114302	PRKAR2A	-1.26557	6.52589	0.00962028	0.545666	protein kinase cAMP-dependent type II regulatory subunit alpha [Source:HGNC Symbol;Acc:HGNC:9391]
ENSG00000140006	WDR89	-0.800948	2.98098	0.00966063	0.545666	WD repeat domain 89 [Source:HGNC Symbol;Acc:HGNC:20489]
ENSG00000164093	PITX2	-0.881343	4.45308	0.00966176	0.545666	paired like homeodomain 2 [Source:HGNC Symbol;Acc:HGNC:9005]
ENSG00000011426	ANLN	-1.6424	3.62102	0.00969976	0.545666	anillin actin binding protein [Source:HGNC Symbol;Acc:HGNC:14082]
ENSG00000135919	SERPINE2	-1.16786	11.0025	0.00971328	0.545666	serpin family E member 2 [Source:HGNC Symbol;Acc:HGNC:8951]
ENSG00000261786		-1.10364	1.5553	0.00973348	0.545666
ENSG00000013297	CLDN11	1.54284	6.00817	0.00986524	0.551084	claudin 11 [Source:HGNC Symbol;Acc:HGNC:8514]
ENSG00000264424	MYH4	1.45149	4.46813	0.00993544	0.552965	myosin heavy chain 4 [Source:HGNC Symbol;Acc:HGNC:7574]
ENSG00000233101	HOXB-AS3	2.35676	-1.70868	0.0100089	0.552965	HOXB cluster antisense RNA 3 [Source:HGNC Symbol;Acc:HGNC:40283]
ENSG00000117020	AKT3	-1.21275	4.71672	0.0100843	0.552965	AKT serine/threonine kinase 3 [Source:HGNC Symbol;Acc:HGNC:393]
ENSG00000133048	CHI3L1	2.25355	3.3538	0.0101294	0.552965	chitinase 3 like 1 [Source:HGNC Symbol;Acc:HGNC:1932]
ENSG00000247796		1.0963	1.41133	0.0101533	0.552965
ENSG00000128656	CHN1	-1.26332	3.05253	0.0102332	0.552965	chimerin 1 [Source:HGNC Symbol;Acc:HGNC:1943]
ENSG00000107104	KANK1	-1.16989	3.504	0.0102523	0.552965	KN motif and ankyrin repeat domains 1 [Source:HGNC Symbol;Acc:HGNC:19309]
ENSG00000158008	EXTL1	-1.47034	2.37152	0.0102811	0.552965	exostosin like glycosyltransferase 1 [Source:HGNC Symbol;Acc:HGNC:3515]
ENSG00000261373	VPS9D1-AS1	1.54979	-1.15514	0.0102835	0.552965	VPS9D1 antisense RNA 1 [Source:HGNC Symbol;Acc:HGNC:48915]
ENSG00000197971	MBP	-2.38173	1.64855	0.0103127	0.552965	myelin basic protein [Source:HGNC Symbol;Acc:HGNC:6925]
ENSG00000092853	CLSPN	-1.58872	3.38738	0.0103558	0.552965	claspin [Source:HGNC Symbol;Acc:HGNC:19715]
ENSG00000101470	TNNC2	1.28072	3.85149	0.0103713	0.552965	troponin C2, fast skeletal type [Source:HGNC Symbol;Acc:HGNC:11944]
ENSG00000071539	TRIP13	-1.28935	1.9267	0.0104502	0.552965	thyroid hormone receptor interactor 13 [Source:HGNC Symbol;Acc:HGNC:12307]
ENSG00000278389		1.91296	-0.897572	0.0104589	0.552965
ENSG00000092871	RFFL	1.58121	2.79468	0.0104918	0.552965	ring finger and FYVE like domain containing E3 ubiquitin protein ligase [Source:HGNC Symbol;Acc:HGNC:24821]
ENSG00000131153	GINS2	-1.36207	2.57399	0.0104969	0.552965	GINS complex subunit 2 [Source:HGNC Symbol;Acc:HGNC:24575]
ENSG00000082438	COBLL1	-0.990396	3.00368	0.0105038	0.552965	cordon-bleu WH2 repeat protein like 1 [Source:HGNC Symbol;Acc:HGNC:23571]
ENSG00000160318	CLDND2	1.57532	1.54637	0.0105552	0.552965	claudin domain containing 2 [Source:HGNC Symbol;Acc:HGNC:28511]
ENSG00000109846	CRYAB	-1.07734	6.93777	0.0106027	0.552965	crystallin alpha B [Source:HGNC Symbol;Acc:HGNC:2389]
ENSG00000168564	CDKN2AIP	-0.772346	3.44937	0.0106035	0.552965	CDKN2A interacting protein [Source:HGNC Symbol;Acc:HGNC:24325]
ENSG00000163734	CXCL3	2.11527	2.81651	0.0106619	0.552994	C-X-C motif chemokine ligand 3 [Source:HGNC Symbol;Acc:HGNC:4604]
ENSG00000092470	WDR76	-1.78217	2.0803	0.0107121	0.552994	WD repeat domain 76 [Source:HGNC Symbol;Acc:HGNC:25773]
ENSG00000189410	SH2D5	1.47022	0.101554	0.0107164	0.552994	SH2 domain containing 5 [Source:HGNC Symbol;Acc:HGNC:28819]
ENSG00000167900	TK1	-1.62871	3.50622	0.0107699	0.552994	thymidine kinase 1 [Source:HGNC Symbol;Acc:HGNC:11830]
ENSG00000164070	HSPA4L	1.72595	2.91474	0.0108371	0.552994	heat shock protein family A (Hsp70) member 4 like [Source:HGNC Symbol;Acc:HGNC:17041]
ENSG00000186480	INSIG1	1.34631	5.58087	0.0108409	0.552994	insulin induced gene 1 [Source:HGNC Symbol;Acc:HGNC:6083]
ENSG00000254615		0.939845	3.98413	0.0108636	0.552994
ENSG00000084073	ZMPSTE24	-0.747655	4.42321	0.0108859	0.552994	zinc metallopeptidase STE24 [Source:HGNC Symbol;Acc:HGNC:12877]
ENSG00000146674	IGFBP3	-0.896368	8.31648	0.0109871	0.554313	insulin like growth factor binding protein 3 [Source:HGNC Symbol;Acc:HGNC:5472]
ENSG00000138758	43354	-1.02351	9.67896	0.0110296	0.554313	septin 11 [Source:HGNC Symbol;Acc:HGNC:25589]
ENSG00000064703	DDX20	-1.21634	2.85587	0.0110444	0.554313	DEAD-box helicase 20 [Source:HGNC Symbol;Acc:HGNC:2743]
ENSG00000169583	CLIC3	-1.6203	1.49002	0.0110717	0.554313	chloride intracellular channel 3 [Source:HGNC Symbol;Acc:HGNC:2064]
ENSG00000109511	ANXA10	1.42618	-1.3289	0.0110917	0.554313	annexin A10 [Source:HGNC Symbol;Acc:HGNC:534]
ENSG00000108395	TRIM37	0.721423	4.72902	0.0111771	0.554313	tripartite motif containing 37 [Source:HGNC Symbol;Acc:HGNC:7523]
ENSG00000168282	MGAT2	-0.666403	4.02584	0.0112584	0.554313	mannosyl (alpha-1,6-)-glycoprotein beta-1,2-N-acetylglucosaminyltransferase [Source:HGNC Symbol;Acc:HGNC:7045]
ENSG00000165084	C8orf34	-1.88109	0.942279	0.0112935	0.554313	chromosome 8 open reading frame 34 [Source:HGNC Symbol;Acc:HGNC:30905]
ENSG00000124249	KCNK15	2.52833	2.23351	0.0112973	0.554313	potassium two pore domain channel subfamily K member 15 [Source:HGNC Symbol;Acc:HGNC:13814]
ENSG00000271709		-1.73412	-0.828717	0.011306	0.554313
ENSG00000233975	LINC02574	2.1128	-2.18211	0.0113069	0.554313	long intergenic non-protein coding RNA 2574 [Source:HGNC Symbol;Acc:HGNC:53746]
ENSG00000275764		-0.909217	3.36535	0.0113356	0.554313
ENSG00000110422	HIPK3	-0.896827	5.11438	0.0114082	0.556082	homeodomain interacting protein kinase 3 [Source:HGNC Symbol;Acc:HGNC:4915]
ENSG00000104147	OIP5	-1.47288	2.0417	0.0114502	0.556082	Opa interacting protein 5 [Source:HGNC Symbol;Acc:HGNC:20300]
ENSG00000184226	PCDH9	1.03996	3.70682	0.011544	0.556082	protocadherin 9 [Source:HGNC Symbol;Acc:HGNC:8661]
ENSG00000117122	MFAP2	-2.29093	-1.14396	0.0115625	0.556082	microfibril associated protein 2 [Source:HGNC Symbol;Acc:HGNC:7033]
ENSG00000126787	DLGAP5	-1.68125	2.49118	0.0115895	0.556082	DLG associated protein 5 [Source:HGNC Symbol;Acc:HGNC:16864]
ENSG00000151388	ADAMTS12	-0.783547	2.67967	0.0116466	0.556082	ADAM metallopeptidase with thrombospondin type 1 motif 12 [Source:HGNC Symbol;Acc:HGNC:14605]
ENSG00000127528	KLF2	-1.0638	6.41406	0.0116604	0.556082	Kruppel like factor 2 [Source:HGNC Symbol;Acc:HGNC:6347]
ENSG00000156802	ATAD2	-1.47194	4.15375	0.0116947	0.556082	ATPase family, AAA domain containing 2 [Source:HGNC Symbol;Acc:HGNC:30123]
ENSG00000131738	KRT33B	-1.40195	-0.457792	0.0117053	0.556082	keratin 33B [Source:HGNC Symbol;Acc:HGNC:6451]
ENSG00000142920	AZIN2	1.10183	2.00227	0.0118418	0.556082	antizyme inhibitor 2 [Source:HGNC Symbol;Acc:HGNC:29957]
ENSG00000125505	MBOAT7	1.0122	6.07006	0.0118505	0.556082	membrane bound O-acyltransferase domain containing 7 [Source:HGNC Symbol;Acc:HGNC:15505]
ENSG00000140332	TLE3	-0.827351	5.589	0.0119499	0.556082	transducin like enhancer of split 3 [Source:HGNC Symbol;Acc:HGNC:11839]
ENSG00000108387	43347	2.13045	-0.353429	0.012009	0.556082	septin 4 [Source:HGNC Symbol;Acc:HGNC:9165]
ENSG00000154920	EME1	-2.30308	-0.763663	0.0120726	0.556082	essential meiotic structure-specific endonuclease 1 [Source:HGNC Symbol;Acc:HGNC:24965]
ENSG00000245848	CEBPA	1.8461	2.78987	0.0120751	0.556082	CCAAT enhancer binding protein alpha [Source:HGNC Symbol;Acc:HGNC:1833]
ENSG00000185950	IRS2	0.929209	7.35977	0.0120941	0.556082	insulin receptor substrate 2 [Source:HGNC Symbol;Acc:HGNC:6126]
ENSG00000136816	TOR1B	-1.07989	3.96037	0.0121585	0.556082	torsin family 1 member B [Source:HGNC Symbol;Acc:HGNC:11995]
ENSG00000148660	CAMK2G	-0.805356	3.04731	0.0121893	0.556082	calcium/calmodulin dependent protein kinase II gamma [Source:HGNC Symbol;Acc:HGNC:1463]
ENSG00000173207	CKS1B	-1.01273	6.04556	0.0122152	0.556082	CDC28 protein kinase regulatory subunit 1B [Source:HGNC Symbol;Acc:HGNC:19083]
ENSG00000165821	SALL2	1.5525	0.293427	0.0122692	0.556082	spalt like transcription factor 2 [Source:HGNC Symbol;Acc:HGNC:10526]
ENSG00000197128	ZNF772	-1.33475	2.43101	0.0122744	0.556082	zinc finger protein 772 [Source:HGNC Symbol;Acc:HGNC:33106]
ENSG00000126088	UROD	0.61554	6.58605	0.0122747	0.556082	uroporphyrinogen decarboxylase [Source:HGNC Symbol;Acc:HGNC:12591]
ENSG00000280347		-1.4893	0.139592	0.0122994	0.556082
ENSG00000131669	NINJ1	1.173	4.2885	0.0124141	0.556082	ninjurin 1 [Source:HGNC Symbol;Acc:HGNC:7824]
ENSG00000013293	SLC7A14	1.52695	0.271784	0.0124437	0.556082	solute carrier family 7 member 14 [Source:HGNC Symbol;Acc:HGNC:29326]
ENSG00000132824	SERINC3	-0.867635	6.87928	0.0124507	0.556082	serine incorporator 3 [Source:HGNC Symbol;Acc:HGNC:11699]
ENSG00000116273	PHF13	-0.940566	4.67836	0.0124627	0.556082	PHD finger protein 13 [Source:HGNC Symbol;Acc:HGNC:22983]
ENSG00000064042	LIMCH1	-0.974063	6.66588	0.0124785	0.556082	LIM and calponin homology domains 1 [Source:HGNC Symbol;Acc:HGNC:29191]
ENSG00000125885	MCM8	-1.54865	1.9749	0.012498	0.556082	minichromosome maintenance 8 homologous recombination repair factor [Source:HGNC Symbol;Acc:HGNC:16147]
ENSG00000086232	EIF2AK1	-0.738522	5.30488	0.0125028	0.556082	eukaryotic translation initiation factor 2 alpha kinase 1 [Source:HGNC Symbol;Acc:HGNC:24921]
ENSG00000106701	FSD1L	-1.22355	0.951635	0.012525	0.556082	fibronectin type III and SPRY domain containing 1 like [Source:HGNC Symbol;Acc:HGNC:13753]
ENSG00000060656	PTPRU	1.76127	4.67052	0.012572	0.556082	protein tyrosine phosphatase, receptor type U [Source:HGNC Symbol;Acc:HGNC:9683]
ENSG00000132840	BHMT2	1.17447	3.10468	0.0126871	0.556082	betaine--homocysteine S-methyltransferase 2 [Source:HGNC Symbol;Acc:HGNC:1048]
ENSG00000187498	COL4A1	-0.861366	7.58499	0.0128613	0.556082	collagen type IV alpha 1 chain [Source:HGNC Symbol;Acc:HGNC:2202]
ENSG00000131375	CAPN7	0.752865	4.86964	0.0128715	0.556082	calpain 7 [Source:HGNC Symbol;Acc:HGNC:1484]
ENSG00000206190	ATP10A	-1.28525	3.59746	0.0129099	0.556082	ATPase phospholipid transporting 10A (putative) [Source:HGNC Symbol;Acc:HGNC:13542]
ENSG00000171227	TMEM37	1.57275	2.99315	0.0129328	0.556082	transmembrane protein 37 [Source:HGNC Symbol;Acc:HGNC:18216]
ENSG00000091844	RGS17	2.07362	-1.29538	0.0129906	0.556082	regulator of G protein signaling 17 [Source:HGNC Symbol;Acc:HGNC:14088]
ENSG00000149503	INCENP	-0.900907	2.84147	0.0129981	0.556082	inner centromere protein [Source:HGNC Symbol;Acc:HGNC:6058]
ENSG00000140534	TICRR	-1.88247	-0.358471	0.0130143	0.556082	TOPBP1 interacting checkpoint and replication regulator [Source:HGNC Symbol;Acc:HGNC:28704]
ENSG00000138346	DNA2	-1.58318	0.204739	0.0130156	0.556082	DNA replication helicase/nuclease 2 [Source:HGNC Symbol;Acc:HGNC:2939]
ENSG00000152601	MBNL1	-0.719192	7.66145	0.0130914	0.556082	muscleblind like splicing regulator 1 [Source:HGNC Symbol;Acc:HGNC:6923]
ENSG00000197713	RPE	-0.699563	4.88587	0.0131502	0.556082	ribulose-5-phosphate-3-epimerase [Source:HGNC Symbol;Acc:HGNC:10293]
ENSG00000164776	PHKG1	-2.48352	-0.841541	0.0131889	0.556082	phosphorylase kinase catalytic subunit gamma 1 [Source:HGNC Symbol;Acc:HGNC:8930]
ENSG00000164967	RPP25L	0.832963	4.70656	0.0132121	0.556082	ribonuclease P/MRP subunit p25 like [Source:HGNC Symbol;Acc:HGNC:19909]
ENSG00000185252	ZNF74	1.21497	1.44555	0.0132943	0.556082	zinc finger protein 74 [Source:HGNC Symbol;Acc:HGNC:13144]
ENSG00000172349	IL16	1.82865	1.13532	0.0133033	0.556082	interleukin 16 [Source:HGNC Symbol;Acc:HGNC:5980]
ENSG00000174738	NR1D2	0.760225	4.20541	0.0133068	0.556082	nuclear receptor subfamily 1 group D member 2 [Source:HGNC Symbol;Acc:HGNC:7963]
ENSG00000125629	INSIG2	-0.99221	4.11117	0.0133881	0.556082	insulin induced gene 2 [Source:HGNC Symbol;Acc:HGNC:20452]
ENSG00000170893	TRH	-1.10288	-0.000841203	0.0134178	0.556082	thyrotropin releasing hormone [Source:HGNC Symbol;Acc:HGNC:12298]
ENSG00000134769	DTNA	0.880187	2.70727	0.0134415	0.556082	dystrobrevin alpha [Source:HGNC Symbol;Acc:HGNC:3057]
ENSG00000138172	CALHM2	-0.803398	2.61988	0.0134453	0.556082	calcium homeostasis modulator family member 2 [Source:HGNC Symbol;Acc:HGNC:23493]
ENSG00000115295	CLIP4	0.586047	4.8552	0.0134662	0.556082	CAP-Gly domain containing linker protein family member 4 [Source:HGNC Symbol;Acc:HGNC:26108]
ENSG00000153179	RASSF3	-1.01296	5.30135	0.0134673	0.556082	Ras association domain family member 3 [Source:HGNC Symbol;Acc:HGNC:14271]
ENSG00000048052	HDAC9	2.0331	0.80925	0.0134887	0.556082	histone deacetylase 9 [Source:HGNC Symbol;Acc:HGNC:14065]
ENSG00000140323	DISP2	1.74753	0.232247	0.0135428	0.556082	dispatched RND transporter family member 2 [Source:HGNC Symbol;Acc:HGNC:19712]
ENSG00000113552	GNPDA1	0.742983	5.67782	0.0135524	0.556082	glucosamine-6-phosphate deaminase 1 [Source:HGNC Symbol;Acc:HGNC:4417]
ENSG00000224982	TMEM233	1.96333	-0.302783	0.0136117	0.556082	transmembrane protein 233 [Source:HGNC Symbol;Acc:HGNC:37219]
ENSG00000185862	EVI2B	2.33656	0.214794	0.0136796	0.556082	ecotropic viral integration site 2B [Source:HGNC Symbol;Acc:HGNC:3500]
ENSG00000150768	DLAT	-0.664341	4.03766	0.0136921	0.556082	dihydrolipoamide S-acetyltransferase [Source:HGNC Symbol;Acc:HGNC:2896]
ENSG00000158769	F11R	2.37092	-0.0793418	0.0138183	0.556082	F11 receptor [Source:HGNC Symbol;Acc:HGNC:14685]
ENSG00000248498	ASNSP1	-1.89901	-0.0948173	0.0138239	0.556082	asparagine synthetase pseudogene 1 [Source:HGNC Symbol;Acc:HGNC:754]
ENSG00000125266	EFNB2	-1.0808	5.24168	0.0138816	0.556082	ephrin B2 [Source:HGNC Symbol;Acc:HGNC:3227]
ENSG00000137563	GGH	-0.972591	5.10607	0.013891	0.556082	gamma-glutamyl hydrolase [Source:HGNC Symbol;Acc:HGNC:4248]
ENSG00000185561	TLCD2	-0.986866	4.76334	0.0139023	0.556082	TLC domain containing 2 [Source:HGNC Symbol;Acc:HGNC:33522]
ENSG00000109458	GAB1	-1.19173	1.80296	0.0139051	0.556082	GRB2 associated binding protein 1 [Source:HGNC Symbol;Acc:HGNC:4066]
ENSG00000184441		-2.18727	-1.06329	0.0139545	0.556082
ENSG00000094975	SUCO	-0.881938	5.1186	0.0139805	0.556082	SUN domain containing ossification factor [Source:HGNC Symbol;Acc:HGNC:1240]
ENSG00000254170		2.02132	-0.758393	0.0140011	0.556082
ENSG00000123096	SSPN	-1.89515	4.15323	0.0140058	0.556082	sarcospan [Source:HGNC Symbol;Acc:HGNC:11322]
ENSG00000077092	RARB	-1.78739	0.0704399	0.0140075	0.556082	retinoic acid receptor beta [Source:HGNC Symbol;Acc:HGNC:9865]
ENSG00000100767	PAPLN	1.23068	2.19201	0.0140213	0.556082	papilin, proteoglycan like sulfated glycoprotein [Source:HGNC Symbol;Acc:HGNC:19262]
ENSG00000065320	NTN1	2.78398	0.939118	0.01405	0.556082	netrin 1 [Source:HGNC Symbol;Acc:HGNC:8029]
ENSG00000110876	SELPLG	1.09875	2.97073	0.0140552	0.556082	selectin P ligand [Source:HGNC Symbol;Acc:HGNC:10722]
ENSG00000186847	KRT14	-2.177	-0.453105	0.0140679	0.556082	keratin 14 [Source:HGNC Symbol;Acc:HGNC:6416]
ENSG00000147804	SLC39A4	0.935913	1.80166	0.0141683	0.556082	solute carrier family 39 member 4 [Source:HGNC Symbol;Acc:HGNC:17129]
ENSG00000229344	MTCO2P12	-2.13683	-1.23316	0.0141708	0.556082	mitochondrially encoded cytochrome c oxidase II pseudogene 12 [Source:HGNC Symbol;Acc:HGNC:52028]
ENSG00000112651	MRPL2	0.643058	4.54097	0.0141986	0.556082	mitochondrial ribosomal protein L2 [Source:HGNC Symbol;Acc:HGNC:14056]
ENSG00000168374	ARF4	-0.707547	8.98841	0.0141991	0.556082	ADP ribosylation factor 4 [Source:HGNC Symbol;Acc:HGNC:655]
ENSG00000047648	ARHGAP6	2.03835	0.359141	0.014253	0.556082	Rho GTPase activating protein 6 [Source:HGNC Symbol;Acc:HGNC:676]
ENSG00000185652	NTF3	-1.23001	0.883091	0.0142602	0.556082	neurotrophin 3 [Source:HGNC Symbol;Acc:HGNC:8023]
ENSG00000000460	C1orf112	-1.31078	1.7516	0.0142767	0.556082	chromosome 1 open reading frame 112 [Source:HGNC Symbol;Acc:HGNC:25565]
ENSG00000139726	DENR	-0.960753	5.36948	0.0143251	0.556588	density regulated re-initiation and release factor [Source:HGNC Symbol;Acc:HGNC:2769]
ENSG00000166289	PLEKHF1	1.01249	2.98697	0.0144143	0.558671	pleckstrin homology and FYVE domain containing 1 [Source:HGNC Symbol;Acc:HGNC:20764]
ENSG00000160949	TONSL	-1.36769	-0.400115	0.0144898	0.560213	tonsoku like, DNA repair protein [Source:HGNC Symbol;Acc:HGNC:7801]
ENSG00000231437	LINC01750	-2.11926	-1.5272	0.0146289	0.563897	long intergenic non-protein coding RNA 1750 [Source:HGNC Symbol;Acc:HGNC:52538]
ENSG00000164176	EDIL3	-0.939049	7.05927	0.0146569	0.563897	EGF like repeats and discoidin domains 3 [Source:HGNC Symbol;Acc:HGNC:3173]
ENSG00000143819	EPHX1	1.08314	2.97484	0.014939	0.573343	epoxide hydrolase 1 [Source:HGNC Symbol;Acc:HGNC:3401]
ENSG00000102935	ZNF423	0.726732	3.83822	0.0150548	0.57638	zinc finger protein 423 [Source:HGNC Symbol;Acc:HGNC:16762]
ENSG00000139266	43168	2.0364	0.821722	0.0151368	0.57781	membrane associated ring-CH-type finger 9 [Source:HGNC Symbol;Acc:HGNC:25139]
ENSG00000131620	ANO1	-1.8615	-1.52575	0.0151658	0.57781	anoctamin 1 [Source:HGNC Symbol;Acc:HGNC:21625]
ENSG00000083457	ITGAE	-1.1192	5.29803	0.0153807	0.582093	integrin subunit alpha E [Source:HGNC Symbol;Acc:HGNC:6147]
ENSG00000123485	HJURP	-1.48068	2.35783	0.0153911	0.582093	Holliday junction recognition protein [Source:HGNC Symbol;Acc:HGNC:25444]
ENSG00000175643	RMI2	-1.53088	1.92895	0.0154131	0.582093	RecQ mediated genome instability 2 [Source:HGNC Symbol;Acc:HGNC:28349]
ENSG00000231887	PRH1	-1.90147	-0.987454	0.0154419	0.582093	proline rich protein HaeIII subfamily 1 [Source:HGNC Symbol;Acc:HGNC:9366]
ENSG00000180044	C3orf80	2.65435	-1.92429	0.0154636	0.582093	chromosome 3 open reading frame 80 [Source:HGNC Symbol;Acc:HGNC:40048]
ENSG00000163689	C3orf67	-1.08076	1.3846	0.01552	0.58272	chromosome 3 open reading frame 67 [Source:HGNC Symbol;Acc:HGNC:24763]
ENSG00000276170		-1.50136	-0.12596	0.01558	0.58272
ENSG00000250571	GLI4	1.59246	0.175688	0.0156772	0.58272	GLI family zinc finger 4 [Source:HGNC Symbol;Acc:HGNC:4320]
ENSG00000163818	LZTFL1	-0.929882	3.45588	0.0156867	0.58272	leucine zipper transcription factor like 1 [Source:HGNC Symbol;Acc:HGNC:6741]
ENSG00000203791	EEF1AKMT2	-0.70287	3.92554	0.0157024	0.58272	EEF1A lysine methyltransferase 2 [Source:HGNC Symbol;Acc:HGNC:33787]
ENSG00000031003	FAM13B	-0.963534	3.32117	0.015703	0.58272	family with sequence similarity 13 member B [Source:HGNC Symbol;Acc:HGNC:1335]
ENSG00000073111	MCM2	-1.19376	3.04015	0.0157585	0.5834	minichromosome maintenance complex component 2 [Source:HGNC Symbol;Acc:HGNC:6944]
ENSG00000092531	SNAP23	-0.70415	4.78605	0.0158172	0.583691	synaptosome associated protein 23 [Source:HGNC Symbol;Acc:HGNC:11131]
ENSG00000197747	S100A10	-1.10832	8.10705	0.0158407	0.583691	S100 calcium binding protein A10 [Source:HGNC Symbol;Acc:HGNC:10487]
ENSG00000131470	PSMC3IP	-1.37872	2.39987	0.0159984	0.58712	PSMC3 interacting protein [Source:HGNC Symbol;Acc:HGNC:17928]
ENSG00000035499	DEPDC1B	-1.42113	0.0965322	0.0160669	0.58712	DEP domain containing 1B [Source:HGNC Symbol;Acc:HGNC:24902]
ENSG00000141052	MYOCD	-0.89594	-0.458266	0.0160811	0.58712	myocardin [Source:HGNC Symbol;Acc:HGNC:16067]
ENSG00000013561	RNF14	-0.822088	6.31452	0.0160834	0.58712	ring finger protein 14 [Source:HGNC Symbol;Acc:HGNC:10058]
ENSG00000234576	MTND1P26	1.37658	2.71765	0.0161311	0.587495	mitochondrially encoded NADH:ubiquinone oxidoreductase core subunit 1 pseudogene 26 [Source:HGNC Symbol;Acc:HGNC:42075]
ENSG00000213585	VDAC1	-0.973598	7.52998	0.0162152	0.588005	voltage dependent anion channel 1 [Source:HGNC Symbol;Acc:HGNC:12669]
ENSG00000249784	SCARNA22	-2.29127	0.403707	0.0162252	0.588005	small Cajal body-specific RNA 22 [Source:HGNC Symbol;Acc:HGNC:32580]
ENSG00000277559		1.44883	0.477943	0.0163883	0.588005
ENSG00000104738	MCM4	-0.916581	4.45908	0.0164178	0.588005	minichromosome maintenance complex component 4 [Source:HGNC Symbol;Acc:HGNC:6947]
ENSG00000173166	RAPH1	-0.999318	4.83167	0.0164196	0.588005	Ras association (RalGDS/AF-6) and pleckstrin homology domains 1 [Source:HGNC Symbol;Acc:HGNC:14436]
ENSG00000223508	RPL23AP53	1.55768	1.22073	0.0164596	0.588005	ribosomal protein L23a pseudogene 53 [Source:HGNC Symbol;Acc:HGNC:35921]
ENSG00000231607	DLEU2	-1.37953	1.41083	0.016503	0.588005	deleted in lymphocytic leukemia 2 (non-protein coding) [Source:HGNC Symbol;Acc:HGNC:13748]
ENSG00000151725	CENPU	-1.56023	1.89775	0.0165035	0.588005	centromere protein U [Source:HGNC Symbol;Acc:HGNC:21348]
ENSG00000185070	FLRT2	0.869564	4.69824	0.0165104	0.588005	fibronectin leucine rich transmembrane protein 2 [Source:HGNC Symbol;Acc:HGNC:3761]
ENSG00000163808	KIF15	-1.43478	1.10377	0.0165197	0.588005	kinesin family member 15 [Source:HGNC Symbol;Acc:HGNC:17273]
ENSG00000155657	TTN	1.58358	3.21839	0.016695	0.588398	titin [Source:HGNC Symbol;Acc:HGNC:12403]
ENSG00000117632	STMN1	-1.16177	7.45222	0.0167095	0.588398	stathmin 1 [Source:HGNC Symbol;Acc:HGNC:6510]
ENSG00000123374	CDK2	-1.04308	4.8693	0.0167159	0.588398	cyclin dependent kinase 2 [Source:HGNC Symbol;Acc:HGNC:1771]
ENSG00000149090	PAMR1	1.83819	1.96752	0.0167162	0.588398	peptidase domain containing associated with muscle regeneration 1 [Source:HGNC Symbol;Acc:HGNC:24554]
ENSG00000059122	FLYWCH1	0.776556	3.60228	0.0167468	0.588398	FLYWCH-type zinc finger 1 [Source:HGNC Symbol;Acc:HGNC:25404]
ENSG00000102384	CENPI	-1.55976	1.58964	0.0167557	0.588398	centromere protein I [Source:HGNC Symbol;Acc:HGNC:3968]
ENSG00000158402	CDC25C	-1.79235	0.616034	0.0168439	0.590174	cell division cycle 25C [Source:HGNC Symbol;Acc:HGNC:1727]
ENSG00000100479	POLE2	-1.22966	1.03838	0.0169029	0.590925	DNA polymerase epsilon 2, accessory subunit [Source:HGNC Symbol;Acc:HGNC:9178]
ENSG00000206418	RAB12	-1.26546	6.1966	0.0170534	0.592654	RAB12, member RAS oncogene family [Source:HGNC Symbol;Acc:HGNC:31332]
ENSG00000271882		1.07382	1.8749	0.0170534	0.592654
ENSG00000171877	FRMD5	1.38163	0.255137	0.017075	0.592654	FERM domain containing 5 [Source:HGNC Symbol;Acc:HGNC:28214]
ENSG00000117620	SLC35A3	-0.687433	4.34999	0.0171365	0.592654	solute carrier family 35 member A3 [Source:HGNC Symbol;Acc:HGNC:11023]
ENSG00000117399	CDC20	-1.66084	2.67782	0.0171781	0.592654	cell division cycle 20 [Source:HGNC Symbol;Acc:HGNC:1723]
ENSG00000197594	ENPP1	0.769025	6.33921	0.0172153	0.592654	ectonucleotide pyrophosphatase/phosphodiesterase 1 [Source:HGNC Symbol;Acc:HGNC:3356]
ENSG00000140525	FANCI	-1.1642	3.4944	0.0172208	0.592654	Fanconi anemia complementation group I [Source:HGNC Symbol;Acc:HGNC:25568]
ENSG00000130598	TNNI2	1.47067	4.06544	0.0172544	0.592654	troponin I2, fast skeletal type [Source:HGNC Symbol;Acc:HGNC:11946]
ENSG00000148110	MFSD14B	-0.771003	4.70044	0.0173012	0.592964	major facilitator superfamily domain containing 14B [Source:HGNC Symbol;Acc:HGNC:23376]
ENSG00000235750	KIAA0040	-1.99888	2.38964	0.0173697	0.593928	KIAA0040 [Source:HGNC Symbol;Acc:HGNC:28950]
ENSG00000136146	MED4	-0.983095	5.51686	0.0174523	0.593928	mediator complex subunit 4 [Source:HGNC Symbol;Acc:HGNC:17903]
ENSG00000100626	GALNT16	2.06161	0.788004	0.017483	0.593928	polypeptide N-acetylgalactosaminyltransferase 16 [Source:HGNC Symbol;Acc:HGNC:23233]
ENSG00000103876	FAH	0.789912	4.72746	0.0174837	0.593928	fumarylacetoacetate hydrolase [Source:HGNC Symbol;Acc:HGNC:3579]
ENSG00000238164	TNFRSF14-AS1	2.2023	-1.56449	0.0175334	0.593928	TNFRSF14 antisense RNA 1 [Source:HGNC Symbol;Acc:HGNC:26966]
ENSG00000137642	SORL1	1.4694	-0.88845	0.0175669	0.593928	sortilin related receptor 1 [Source:HGNC Symbol;Acc:HGNC:11185]
ENSG00000120837	NFYB	-0.726221	5.30188	0.0175942	0.593928	nuclear transcription factor Y subunit beta [Source:HGNC Symbol;Acc:HGNC:7805]
ENSG00000204386	NEU1	0.690164	4.72198	0.0176913	0.595922	neuraminidase 1 [Source:HGNC Symbol;Acc:HGNC:7758]
ENSG00000152256	PDK1	-1.16312	4.01219	0.0177481	0.596556	pyruvate dehydrogenase kinase 1 [Source:HGNC Symbol;Acc:HGNC:8809]
ENSG00000177822		1.34392	2.63588	0.0178342	0.598171
ENSG00000154839	SKA1	-1.74966	2.1508	0.0178842	0.598569	spindle and kinetochore associated complex subunit 1 [Source:HGNC Symbol;Acc:HGNC:28109]
ENSG00000173409	ARV1	0.669081	3.50408	0.0180154	0.59982	ARV1 homolog, fatty acid homeostasis modulator [Source:HGNC Symbol;Acc:HGNC:29561]
ENSG00000075218	GTSE1	-1.4156	2.37583	0.0180405	0.59982	G2 and S-phase expressed 1 [Source:HGNC Symbol;Acc:HGNC:13698]
ENSG00000123405	NFE2	2.49947	-1.27203	0.0180782	0.59982	nuclear factor, erythroid 2 [Source:HGNC Symbol;Acc:HGNC:7780]
ENSG00000104879	CKM	1.55831	3.72293	0.0180824	0.59982	creatine kinase, M-type [Source:HGNC Symbol;Acc:HGNC:1994]
ENSG00000104331	IMPAD1	-0.686096	6.31633	0.0181477	0.59982	inositol monophosphatase domain containing 1 [Source:HGNC Symbol;Acc:HGNC:26019]
ENSG00000206195	DUXAP8	1.1896	3.45022	0.0181509	0.59982	double homeobox A pseudogene 8 [Source:HGNC Symbol;Acc:HGNC:32187]
ENSG00000248746	ACTN3	1.54171	1.71696	0.0182245	0.600178	actinin alpha 3 (gene/pseudogene) [Source:HGNC Symbol;Acc:HGNC:165]
ENSG00000072110	ACTN1	-0.611259	11.2079	0.0182382	0.600178	actinin alpha 1 [Source:HGNC Symbol;Acc:HGNC:163]
ENSG00000100162	CENPM	-1.62764	1.75395	0.0183209	0.600647	centromere protein M [Source:HGNC Symbol;Acc:HGNC:18352]
ENSG00000272645	GTF2IP20	1.77145	-1.02657	0.018329	0.600647	general transcription factor IIi pseudogene 20 [Source:HGNC Symbol;Acc:HGNC:51732]
ENSG00000173083	HPSE	2.35952	-0.609553	0.0184133	0.601118	heparanase [Source:HGNC Symbol;Acc:HGNC:5164]
ENSG00000128708	HAT1	-0.874165	3.7671	0.0184199	0.601118	histone acetyltransferase 1 [Source:HGNC Symbol;Acc:HGNC:4821]
ENSG00000133030	MPRIP	-0.792029	6.49224	0.0185024	0.601762	myosin phosphatase Rho interacting protein [Source:HGNC Symbol;Acc:HGNC:30321]
ENSG00000164211	STARD4	-1.03935	3.76407	0.0185221	0.601762	StAR related lipid transfer domain containing 4 [Source:HGNC Symbol;Acc:HGNC:18058]
ENSG00000206567		1.77037	-0.188454	0.0186485	0.601762
ENSG00000169439	SDC2	-0.689469	6.35876	0.0186918	0.601762	syndecan 2 [Source:HGNC Symbol;Acc:HGNC:10659]
ENSG00000155850	SLC26A2	-0.765743	5.86931	0.0187462	0.601762	solute carrier family 26 member 2 [Source:HGNC Symbol;Acc:HGNC:10994]
ENSG00000112312	GMNN	-0.908719	4.04214	0.0187843	0.601762	geminin, DNA replication inhibitor [Source:HGNC Symbol;Acc:HGNC:17493]
ENSG00000055163	CYFIP2	1.08834	1.43866	0.0188059	0.601762	cytoplasmic FMR1 interacting protein 2 [Source:HGNC Symbol;Acc:HGNC:13760]
ENSG00000127589	TUBBP1	-0.628607	4.87153	0.018857	0.601762	tubulin beta pseudogene 1 [Source:HGNC Symbol;Acc:HGNC:12414]
ENSG00000166396	SERPINB7	-1.61197	-0.0018272	0.0188793	0.601762	serpin family B member 7 [Source:HGNC Symbol;Acc:HGNC:13902]
ENSG00000226960	MTCO1P21	1.65784	-0.567602	0.0189395	0.601762	mitochondrially encoded cytochrome c oxidase I pseudogene 21 [Source:HGNC Symbol;Acc:HGNC:52086]
ENSG00000167291	TBC1D16	0.578411	5.96139	0.0189651	0.601762	TBC1 domain family member 16 [Source:HGNC Symbol;Acc:HGNC:28356]
ENSG00000174804	FZD4	-0.781315	3.37179	0.0190115	0.601762	frizzled class receptor 4 [Source:HGNC Symbol;Acc:HGNC:4042]
ENSG00000154721	JAM2	-2.09946	1.02912	0.0190684	0.601762	junctional adhesion molecule 2 [Source:HGNC Symbol;Acc:HGNC:14686]
ENSG00000125965	GDF5	1.39806	5.24509	0.0191181	0.601762	growth differentiation factor 5 [Source:HGNC Symbol;Acc:HGNC:4220]
ENSG00000128965	CHAC1	-0.815856	4.28797	0.0191296	0.601762	ChaC glutathione specific gamma-glutamylcyclotransferase 1 [Source:HGNC Symbol;Acc:HGNC:28680]
ENSG00000183814	LIN9	-1.33045	0.907577	0.0191465	0.601762	lin-9 DREAM MuvB core complex component [Source:HGNC Symbol;Acc:HGNC:30830]
ENSG00000152484	USP12	-0.954311	5.14942	0.019151	0.601762	ubiquitin specific peptidase 12 [Source:HGNC Symbol;Acc:HGNC:20485]
ENSG00000232679	LINC01705	1.73724	-0.12857	0.0192332	0.601762	long intergenic non-protein coding RNA 1705 [Source:HGNC Symbol;Acc:HGNC:52493]
ENSG00000136826	KLF4	-1.42397	3.11349	0.0192415	0.601762	Kruppel like factor 4 [Source:HGNC Symbol;Acc:HGNC:6348]
ENSG00000183691	NOG	-1.28824	4.04613	0.0192558	0.601762	noggin [Source:HGNC Symbol;Acc:HGNC:7866]
ENSG00000130558	OLFM1	-2.44207	-1.07736	0.0193364	0.601762	olfactomedin 1 [Source:HGNC Symbol;Acc:HGNC:17187]
ENSG00000170891	CYTL1	0.938664	1.59446	0.0193632	0.601762	cytokine like 1 [Source:HGNC Symbol;Acc:HGNC:24435]
ENSG00000139083	ETV6	-0.689577	4.46116	0.0194134	0.601762	ETS variant 6 [Source:HGNC Symbol;Acc:HGNC:3495]
ENSG00000175779	C15orf53	-2.2427	-1.56249	0.0194224	0.601762	chromosome 15 open reading frame 53 [Source:HGNC Symbol;Acc:HGNC:33796]
ENSG00000004399	PLXND1	-1.00244	7.3599	0.0194411	0.601762	plexin D1 [Source:HGNC Symbol;Acc:HGNC:9107]
ENSG00000108515	ENO3	1.05232	3.03648	0.0194847	0.601762	enolase 3 [Source:HGNC Symbol;Acc:HGNC:3354]
ENSG00000204946	ZNF783	1.00158	1.89403	0.0194918	0.601762	zinc finger family member 783 [Source:HGNC Symbol;Acc:HGNC:27222]
ENSG00000119950	MXI1	-0.990364	4.22329	0.0195336	0.601762	MAX interactor 1, dimerization protein [Source:HGNC Symbol;Acc:HGNC:7534]
ENSG00000177889	UBE2N	-0.600226	5.80975	0.0195607	0.601762	ubiquitin conjugating enzyme E2 N [Source:HGNC Symbol;Acc:HGNC:12492]
ENSG00000130826	DKC1	-0.904124	6.16035	0.0195986	0.601762	dyskerin pseudouridine synthase 1 [Source:HGNC Symbol;Acc:HGNC:2890]
ENSG00000094804	CDC6	-1.4269	2.97156	0.0196375	0.601762	cell division cycle 6 [Source:HGNC Symbol;Acc:HGNC:1744]
ENSG00000147224	PRPS1	-0.817873	6.35185	0.0196664	0.601762	phosphoribosyl pyrophosphate synthetase 1 [Source:HGNC Symbol;Acc:HGNC:9462]
ENSG00000162144	CYB561A3	1.15289	6.32523	0.019759	0.603417	cytochrome b561 family member A3 [Source:HGNC Symbol;Acc:HGNC:23014]
ENSG00000122707	RECK	-0.839515	5.37401	0.0198108	0.603824	reversion inducing cysteine rich protein with kazal motifs [Source:HGNC Symbol;Acc:HGNC:11345]
ENSG00000135299	ANKRD6	-1.19823	1.76726	0.020021	0.606598	ankyrin repeat domain 6 [Source:HGNC Symbol;Acc:HGNC:17280]
ENSG00000131730	CKMT2	1.29299	1.25718	0.0200342	0.606598	creatine kinase, mitochondrial 2 [Source:HGNC Symbol;Acc:HGNC:1996]
ENSG00000145545	SRD5A1	-0.75706	3.89799	0.0201029	0.606598	steroid 5 alpha-reductase 1 [Source:HGNC Symbol;Acc:HGNC:11284]
ENSG00000217442	SYCE3	-1.60728	-0.836264	0.0201232	0.606598	synaptonemal complex central element protein 3 [Source:HGNC Symbol;Acc:HGNC:35245]
ENSG00000198894	CIPC	-0.933215	3.43925	0.0201277	0.606598	CLOCK interacting pacemaker [Source:HGNC Symbol;Acc:HGNC:20365]
ENSG00000183091	NEB	1.31693	3.29316	0.0202057	0.606598	nebulin [Source:HGNC Symbol;Acc:HGNC:7720]
ENSG00000102554	KLF5	-1.12158	2.31519	0.0202092	0.606598	Kruppel like factor 5 [Source:HGNC Symbol;Acc:HGNC:6349]
ENSG00000166451	CENPN	-0.983678	2.70225	0.020233	0.606598	centromere protein N [Source:HGNC Symbol;Acc:HGNC:30873]
ENSG00000271447	MMP28	-1.68961	-0.30693	0.0202551	0.606598	matrix metallopeptidase 28 [Source:HGNC Symbol;Acc:HGNC:14366]
ENSG00000105700	KXD1	-0.874061	5.83876	0.0202882	0.606598	KxDL motif containing 1 [Source:HGNC Symbol;Acc:HGNC:28420]
ENSG00000106125	MINDY4	1.3567	0.193289	0.0203453	0.607148	MINDY lysine 48 deubiquitinase 4 [Source:HGNC Symbol;Acc:HGNC:21916]
ENSG00000100362	PVALB	1.31933	3.50612	0.0204427	0.608896	parvalbumin [Source:HGNC Symbol;Acc:HGNC:9704]
ENSG00000229563	LINC01204	-1.03923	0.907131	0.0205489	0.610888	long intergenic non-protein coding RNA 1204 [Source:HGNC Symbol;Acc:HGNC:49635]
ENSG00000272888	LINC01578	-0.585567	5.50354	0.0206939	0.610888	long intergenic non-protein coding RNA 1578 [Source:HGNC Symbol;Acc:HGNC:48626]
ENSG00000204764	RANBP17	-2.2986	-0.894358	0.0207024	0.610888	RAN binding protein 17 [Source:HGNC Symbol;Acc:HGNC:14428]
ENSG00000108448	TRIM16L	1.11772	3.14565	0.0207538	0.610888	tripartite motif containing 16 like [Source:HGNC Symbol;Acc:HGNC:32670]
ENSG00000103249	CLCN7	0.821485	5.00075	0.0208549	0.610888	chloride voltage-gated channel 7 [Source:HGNC Symbol;Acc:HGNC:2025]
ENSG00000166510	CCDC68	1.63691	2.31684	0.0208988	0.610888	coiled-coil domain containing 68 [Source:HGNC Symbol;Acc:HGNC:24350]
ENSG00000163950	SLBP	-0.586946	5.4595	0.0209226	0.610888	stem-loop binding protein [Source:HGNC Symbol;Acc:HGNC:10904]
ENSG00000121578	B4GALT4	-1.5031	3.88113	0.0210214	0.610888	beta-1,4-galactosyltransferase 4 [Source:HGNC Symbol;Acc:HGNC:927]
ENSG00000170855	TRIAP1	0.7457	7.47277	0.0210465	0.610888	TP53 regulated inhibitor of apoptosis 1 [Source:HGNC Symbol;Acc:HGNC:26937]
ENSG00000101210	EEF1A2	1.37853	1.03086	0.0210665	0.610888	eukaryotic translation elongation factor 1 alpha 2 [Source:HGNC Symbol;Acc:HGNC:3192]
ENSG00000168026	TTC21A	1.5945	0.146852	0.0210857	0.610888	tetratricopeptide repeat domain 21A [Source:HGNC Symbol;Acc:HGNC:30761]
ENSG00000109066	TMEM104	1.41781	4.25575	0.0211434	0.610888	transmembrane protein 104 [Source:HGNC Symbol;Acc:HGNC:25984]
ENSG00000271992		2.17411	-1.64906	0.0211599	0.610888
ENSG00000101115	SALL4	1.95263	-0.913623	0.021207	0.610888	spalt like transcription factor 4 [Source:HGNC Symbol;Acc:HGNC:15924]
ENSG00000240103		2.14424	-1.60827	0.0212736	0.610888
ENSG00000113273	ARSB	-1.13087	4.74155	0.0213919	0.610888	arylsulfatase B [Source:HGNC Symbol;Acc:HGNC:714]
ENSG00000117152	RGS4	-1.38589	6.71922	0.0214419	0.610888	regulator of G protein signaling 4 [Source:HGNC Symbol;Acc:HGNC:10000]
ENSG00000080839	RBL1	-1.27804	2.12197	0.021442	0.610888	RB transcriptional corepressor like 1 [Source:HGNC Symbol;Acc:HGNC:9893]
ENSG00000229056		1.86721	-1.36404	0.0214441	0.610888
ENSG00000124788	ATXN1	-1.03592	4.04159	0.0214896	0.610888	ataxin 1 [Source:HGNC Symbol;Acc:HGNC:10548]
ENSG00000115896	PLCL1	-1.46251	0.384515	0.0215877	0.610888	phospholipase C like 1 (inactive) [Source:HGNC Symbol;Acc:HGNC:9063]
ENSG00000140961	OSGIN1	1.22065	3.14108	0.0216095	0.610888	oxidative stress induced growth inhibitor 1 [Source:HGNC Symbol;Acc:HGNC:30093]
ENSG00000143416	SELENBP1	0.962234	3.82001	0.0216324	0.610888	selenium binding protein 1 [Source:HGNC Symbol;Acc:HGNC:10719]
ENSG00000176890	TYMS	-0.702051	5.74245	0.0216603	0.610888	thymidylate synthetase [Source:HGNC Symbol;Acc:HGNC:12441]
ENSG00000128944	KNSTRN	-0.73194	3.96803	0.0216736	0.610888	kinetochore localized astrin (SPAG5) binding protein [Source:HGNC Symbol;Acc:HGNC:30767]
ENSG00000136492	BRIP1	-1.13839	1.608	0.0216939	0.610888	BRCA1 interacting protein C-terminal helicase 1 [Source:HGNC Symbol;Acc:HGNC:20473]
ENSG00000162643	WDR63	1.07313	1.66321	0.0217843	0.610888	WD repeat domain 63 [Source:HGNC Symbol;Acc:HGNC:30711]
ENSG00000144362	PHOSPHO2	0.828091	2.13208	0.021822	0.610888	phosphatase, orphan 2 [Source:HGNC Symbol;Acc:HGNC:28316]
ENSG00000169679	BUB1	-1.53351	1.47208	0.0218226	0.610888	BUB1 mitotic checkpoint serine/threonine kinase [Source:HGNC Symbol;Acc:HGNC:1148]
ENSG00000204514	ZNF814	1.11191	1.87273	0.0218298	0.610888	zinc finger protein 814 [Source:HGNC Symbol;Acc:HGNC:33258]
ENSG00000179163	FUCA1	1.08175	5.32315	0.0218501	0.610888	alpha-L-fucosidase 1 [Source:HGNC Symbol;Acc:HGNC:4006]
ENSG00000120694	HSPH1	1.0133	7.95768	0.0219119	0.610888	heat shock protein family H (Hsp110) member 1 [Source:HGNC Symbol;Acc:HGNC:16969]
ENSG00000119396	RAB14	-0.922141	6.64709	0.0219266	0.610888	RAB14, member RAS oncogene family [Source:HGNC Symbol;Acc:HGNC:16524]
ENSG00000081181	ARG2	1.93941	0.972448	0.0219615	0.610888	arginase 2 [Source:HGNC Symbol;Acc:HGNC:664]
ENSG00000184497	TMEM255B	1.34115	1.55916	0.0219813	0.610888	transmembrane protein 255B [Source:HGNC Symbol;Acc:HGNC:28297]
ENSG00000114019	AMOTL2	-0.697971	6.29327	0.0219873	0.610888	angiomotin like 2 [Source:HGNC Symbol;Acc:HGNC:17812]
ENSG00000168078	PBK	-1.49068	1.89649	0.0219936	0.610888	PDZ binding kinase [Source:HGNC Symbol;Acc:HGNC:18282]
ENSG00000120889	TNFRSF10B	0.786377	5.93745	0.0220068	0.610888	TNF receptor superfamily member 10b [Source:HGNC Symbol;Acc:HGNC:11905]
ENSG00000215790	SLC35E2A	0.856343	3.91865	0.022037	0.610888	solute carrier family 35 member E2A [Source:HGNC Symbol;Acc:HGNC:20863]
ENSG00000163918	RFC4	-0.817628	3.45159	0.0220825	0.610888	replication factor C subunit 4 [Source:HGNC Symbol;Acc:HGNC:9972]
ENSG00000243156	MICAL3	-1.11902	2.07099	0.0221133	0.610888	microtubule associated monooxygenase, calponin and LIM domain containing 3 [Source:HGNC Symbol;Acc:HGNC:24694]
ENSG00000148498	PARD3	0.620194	4.45103	0.0222081	0.610888	par-3 family cell polarity regulator [Source:HGNC Symbol;Acc:HGNC:16051]
ENSG00000174371	EXO1	-1.598	0.194408	0.0222184	0.610888	exonuclease 1 [Source:HGNC Symbol;Acc:HGNC:3511]
ENSG00000171617	ENC1	-1.29426	6.2291	0.0222219	0.610888	ectodermal-neural cortex 1 [Source:HGNC Symbol;Acc:HGNC:3345]
ENSG00000111247	RAD51AP1	-1.66368	2.12212	0.02233	0.6119	RAD51 associated protein 1 [Source:HGNC Symbol;Acc:HGNC:16956]
ENSG00000123607	TTC21B	-0.97805	1.58167	0.0223367	0.6119	tetratricopeptide repeat domain 21B [Source:HGNC Symbol;Acc:HGNC:25660]
ENSG00000272143	FGF14-AS2	2.14993	-1.1842	0.02262	0.618581	FGF14 antisense RNA 2 [Source:HGNC Symbol;Acc:HGNC:44368]
ENSG00000148175	STOM	0.661721	5.75022	0.022673	0.618666	stomatin [Source:HGNC Symbol;Acc:HGNC:3383]
ENSG00000118193	KIF14	-1.36884	1.49757	0.0227589	0.618666	kinesin family member 14 [Source:HGNC Symbol;Acc:HGNC:19181]
ENSG00000145736	GTF2H2	-1.20011	2.92422	0.0228014	0.618666	general transcription factor IIH subunit 2 [Source:HGNC Symbol;Acc:HGNC:4656]
ENSG00000166086	JAM3	-1.54395	4.66023	0.0228085	0.618666	junctional adhesion molecule 3 [Source:HGNC Symbol;Acc:HGNC:15532]
ENSG00000163092	XIRP2	1.51947	0.93284	0.0228201	0.618666	xin actin binding repeat containing 2 [Source:HGNC Symbol;Acc:HGNC:14303]
ENSG00000253276	CCDC71L	-0.88706	5.05277	0.0228815	0.61926	coiled-coil domain containing 71 like [Source:HGNC Symbol;Acc:HGNC:26685]
ENSG00000145860	RNF145	-0.684365	6.62288	0.0230953	0.623971	ring finger protein 145 [Source:HGNC Symbol;Acc:HGNC:20853]
ENSG00000131737	KRT34	-1.16169	4.05506	0.0232431	0.626653	keratin 34 [Source:HGNC Symbol;Acc:HGNC:6452]
ENSG00000123600	METTL8	0.62476	4.46514	0.0233168	0.626653	methyltransferase like 8 [Source:HGNC Symbol;Acc:HGNC:25856]
ENSG00000170624	SGCD	-1.42396	4.39095	0.0233195	0.626653	sarcoglycan delta [Source:HGNC Symbol;Acc:HGNC:10807]
ENSG00000163634	THOC7	-0.857696	6.17809	0.023382	0.626653	THO complex 7 [Source:HGNC Symbol;Acc:HGNC:29874]
ENSG00000109819	PPARGC1A	1.73333	0.728684	0.023513	0.626653	PPARG coactivator 1 alpha [Source:HGNC Symbol;Acc:HGNC:9237]
ENSG00000006432	MAP3K9	3.24604	-0.855211	0.0235314	0.626653	mitogen-activated protein kinase kinase kinase 9 [Source:HGNC Symbol;Acc:HGNC:6861]
ENSG00000157873	TNFRSF14	0.844679	3.20816	0.0235468	0.626653	TNF receptor superfamily member 14 [Source:HGNC Symbol;Acc:HGNC:11912]
ENSG00000172586	CHCHD1	-0.826188	6.51466	0.0235767	0.626653	coiled-coil-helix-coiled-coil-helix domain containing 1 [Source:HGNC Symbol;Acc:HGNC:23518]
ENSG00000134057	CCNB1	-1.13243	4.44901	0.0236094	0.626653	cyclin B1 [Source:HGNC Symbol;Acc:HGNC:1579]
ENSG00000128016	ZFP36	-1.91557	3.62011	0.023667	0.626653	ZFP36 ring finger protein [Source:HGNC Symbol;Acc:HGNC:12862]
ENSG00000156136	DCK	-0.941881	2.33818	0.0236708	0.626653	deoxycytidine kinase [Source:HGNC Symbol;Acc:HGNC:2704]
ENSG00000134690	CDCA8	-1.31732	3.36432	0.0236736	0.626653	cell division cycle associated 8 [Source:HGNC Symbol;Acc:HGNC:14629]
ENSG00000205336	ADGRG1	1.97761	0.0929914	0.0239017	0.63026	adhesion G protein-coupled receptor G1 [Source:HGNC Symbol;Acc:HGNC:4512]
ENSG00000213064	SFT2D2	-0.826905	4.69458	0.023999	0.63026	SFT2 domain containing 2 [Source:HGNC Symbol;Acc:HGNC:25140]
ENSG00000115318	LOXL3	0.951544	4.36423	0.0239993	0.63026	lysyl oxidase like 3 [Source:HGNC Symbol;Acc:HGNC:13869]
ENSG00000133393	FOPNL	-0.902734	4.99134	0.0240187	0.63026	FGFR1OP N-terminal like [Source:HGNC Symbol;Acc:HGNC:26435]
ENSG00000168398	BDKRB2	1.31427	1.33328	0.0241038	0.63026	bradykinin receptor B2 [Source:HGNC Symbol;Acc:HGNC:1030]
ENSG00000143632	ACTA1	1.37951	1.99755	0.02412	0.63026	actin, alpha 1, skeletal muscle [Source:HGNC Symbol;Acc:HGNC:129]
ENSG00000140807	NKD1	2.13714	-0.548107	0.0241324	0.63026	naked cuticle homolog 1 [Source:HGNC Symbol;Acc:HGNC:17045]
ENSG00000137054	POLR1E	0.794732	4.02657	0.0241907	0.63026	RNA polymerase I subunit E [Source:HGNC Symbol;Acc:HGNC:17631]
ENSG00000176171	BNIP3	-1.35981	6.92637	0.0242963	0.63026	BCL2 interacting protein 3 [Source:HGNC Symbol;Acc:HGNC:1084]
ENSG00000253873	PCDHGA11	1.59377	-0.622649	0.0243031	0.63026	protocadherin gamma subfamily A, 11 [Source:HGNC Symbol;Acc:HGNC:8698]
ENSG00000159164	SV2A	0.888599	2.13652	0.0243375	0.63026	synaptic vesicle glycoprotein 2A [Source:HGNC Symbol;Acc:HGNC:20566]
ENSG00000163811	WDR43	0.493641	6.85261	0.0244408	0.63026	WD repeat domain 43 [Source:HGNC Symbol;Acc:HGNC:28945]
ENSG00000172939	OXSR1	-0.633697	6.21046	0.0244432	0.63026	oxidative stress responsive 1 [Source:HGNC Symbol;Acc:HGNC:8508]
ENSG00000169884	WNT10B	-1.90337	-1.11451	0.0244914	0.63026	Wnt family member 10B [Source:HGNC Symbol;Acc:HGNC:12775]
ENSG00000260454		2.42362	-1.31739	0.024505	0.63026
ENSG00000072163	LIMS2	-1.04267	6.48545	0.0245981	0.63026	LIM zinc finger domain containing 2 [Source:HGNC Symbol;Acc:HGNC:16084]
ENSG00000058668	ATP2B4	-1.51532	5.6107	0.0246199	0.63026	ATPase plasma membrane Ca2+ transporting 4 [Source:HGNC Symbol;Acc:HGNC:817]
ENSG00000181585	TMIE	2.48942	-1.86074	0.0246462	0.63026	transmembrane inner ear [Source:HGNC Symbol;Acc:HGNC:30800]
ENSG00000172296	SPTLC3	1.16342	1.95176	0.0246504	0.63026	serine palmitoyltransferase long chain base subunit 3 [Source:HGNC Symbol;Acc:HGNC:16253]
ENSG00000124767	GLO1	-0.51181	6.22689	0.0246552	0.63026	glyoxalase I [Source:HGNC Symbol;Acc:HGNC:4323]
ENSG00000101608	MYL12A	-0.614038	8.76043	0.0246579	0.63026	myosin light chain 12A [Source:HGNC Symbol;Acc:HGNC:16701]
ENSG00000214357	NEURL1B	-1.34504	2.54217	0.0247253	0.63026	neuralized E3 ubiquitin protein ligase 1B [Source:HGNC Symbol;Acc:HGNC:35422]
ENSG00000090006	LTBP4	0.732159	2.56193	0.0247334	0.63026	latent transforming growth factor beta binding protein 4 [Source:HGNC Symbol;Acc:HGNC:6717]
ENSG00000182934	SRPRA	-0.762143	4.94819	0.0247755	0.630308	SRP receptor subunit alpha [Source:HGNC Symbol;Acc:HGNC:11307]
ENSG00000107020	PLGRKT	-0.764579	2.80956	0.0248808	0.631964	plasminogen receptor with a C-terminal lysine [Source:HGNC Symbol;Acc:HGNC:23633]
ENSG00000137713	PPP2R1B	0.923033	4.06688	0.0249664	0.633115	protein phosphatase 2 scaffold subunit Abeta [Source:HGNC Symbol;Acc:HGNC:9303]
ENSG00000130595	TNNT3	1.16377	2.98701	0.0250705	0.634727	troponin T3, fast skeletal type [Source:HGNC Symbol;Acc:HGNC:11950]
ENSG00000069535	MAOB	-1.94866	1.3646	0.0253152	0.638395	monoamine oxidase B [Source:HGNC Symbol;Acc:HGNC:6834]
ENSG00000236753	MKLN1-AS	-1.92384	-1.20651	0.0254095	0.638395	MKLN1 antisense RNA [Source:HGNC Symbol;Acc:HGNC:40374]
ENSG00000276045	ORAI1	0.866681	3.07783	0.025495	0.638395	ORAI calcium release-activated calcium modulator 1 [Source:HGNC Symbol;Acc:HGNC:25896]
ENSG00000188042	ARL4C	0.966586	5.76717	0.0256004	0.638395	ADP ribosylation factor like GTPase 4C [Source:HGNC Symbol;Acc:HGNC:698]
ENSG00000116991	SIPA1L2	1.03616	2.54255	0.0256313	0.638395	signal induced proliferation associated 1 like 2 [Source:HGNC Symbol;Acc:HGNC:23800]
ENSG00000229336		-2.00285	-1.04798	0.0256515	0.638395
ENSG00000114529	C3orf52	-0.930567	2.0732	0.0256812	0.638395	chromosome 3 open reading frame 52 [Source:HGNC Symbol;Acc:HGNC:26255]
ENSG00000012660	ELOVL5	-0.535969	5.77307	0.0257064	0.638395	ELOVL fatty acid elongase 5 [Source:HGNC Symbol;Acc:HGNC:21308]
ENSG00000265666	RARA-AS1	-1.24198	0.823518	0.0257215	0.638395	RARA antisense RNA 1 [Source:HGNC Symbol;Acc:HGNC:49577]
ENSG00000168496	FEN1	-0.92644	4.78576	0.0257215	0.638395	flap structure-specific endonuclease 1 [Source:HGNC Symbol;Acc:HGNC:3650]
ENSG00000108963	DPH1	1.62082	-1.44184	0.0258388	0.638395	diphthamide biosynthesis 1 [Source:HGNC Symbol;Acc:HGNC:3003]
ENSG00000218682		1.26232	1.51721	0.0258539	0.638395
ENSG00000132932	ATP8A2	1.41368	-0.219248	0.025864	0.638395	ATPase phospholipid transporting 8A2 [Source:HGNC Symbol;Acc:HGNC:13533]
ENSG00000242262		1.51029	-0.948228	0.0259181	0.638395
ENSG00000169432	SCN9A	-1.43736	1.31469	0.0259246	0.638395	sodium voltage-gated channel alpha subunit 9 [Source:HGNC Symbol;Acc:HGNC:10597]
ENSG00000115840	SLC25A12	0.740384	3.23237	0.0259809	0.638395	solute carrier family 25 member 12 [Source:HGNC Symbol;Acc:HGNC:10982]
ENSG00000270964		-2.15776	-1.57424	0.0259871	0.638395
ENSG00000213015	ZNF580	0.62453	4.98527	0.0259885	0.638395	zinc finger protein 580 [Source:HGNC Symbol;Acc:HGNC:29473]
ENSG00000147536	GINS4	-1.15115	1.60391	0.0260233	0.638395	GINS complex subunit 4 [Source:HGNC Symbol;Acc:HGNC:28226]
ENSG00000269893	SNHG8	0.652423	8.68812	0.0260287	0.638395	small nucleolar RNA host gene 8 [Source:HGNC Symbol;Acc:HGNC:33098]
ENSG00000159055	MIS18A	-0.788408	3.47946	0.0260721	0.638462	MIS18 kinetochore protein A [Source:HGNC Symbol;Acc:HGNC:1286]
ENSG00000115107	STEAP3	1.04897	3.25619	0.0261791	0.638654	STEAP3 metalloreductase [Source:HGNC Symbol;Acc:HGNC:24592]
ENSG00000162572	SCNN1D	0.880952	2.06335	0.0261957	0.638654	sodium channel epithelial 1 delta subunit [Source:HGNC Symbol;Acc:HGNC:10601]
ENSG00000169083	AR	1.46645	2.8818	0.026287	0.638654	androgen receptor [Source:HGNC Symbol;Acc:HGNC:644]
ENSG00000117650	NEK2	-1.58369	0.729286	0.0263027	0.638654	NIMA related kinase 2 [Source:HGNC Symbol;Acc:HGNC:7745]
ENSG00000187951		-2.18342	-0.856795	0.0263423	0.638654
ENSG00000158270	COLEC12	1.24035	0.870506	0.026362	0.638654	collectin subfamily member 12 [Source:HGNC Symbol;Acc:HGNC:16016]
ENSG00000273674		1.8838	-1.87968	0.0263648	0.638654
ENSG00000114861	FOXP1	-0.799264	6.99485	0.0264255	0.639139	forkhead box P1 [Source:HGNC Symbol;Acc:HGNC:3823]
ENSG00000259781	HMGB1P6	-1.37824	-0.493074	0.0264901	0.639449	high mobility group box 1 pseudogene 6 [Source:HGNC Symbol;Acc:HGNC:4998]
ENSG00000163071	SPATA18	0.977522	3.94521	0.0265709	0.639449	spermatogenesis associated 18 [Source:HGNC Symbol;Acc:HGNC:29579]
ENSG00000129173	E2F8	-1.55669	-1.2553	0.0265973	0.639449	E2F transcription factor 8 [Source:HGNC Symbol;Acc:HGNC:24727]
ENSG00000141504	SAT2	0.818097	6.41633	0.0266013	0.639449	spermidine/spermine N1-acetyltransferase family member 2 [Source:HGNC Symbol;Acc:HGNC:23160]
ENSG00000130818	ZNF426	0.597832	4.82313	0.0266901	0.640604	zinc finger protein 426 [Source:HGNC Symbol;Acc:HGNC:20725]
ENSG00000159388	BTG2	1.75482	3.56624	0.0267327	0.640647	BTG anti-proliferation factor 2 [Source:HGNC Symbol;Acc:HGNC:1131]
ENSG00000143878	RHOB	-0.763741	7.05879	0.0268533	0.642555	ras homolog family member B [Source:HGNC Symbol;Acc:HGNC:668]
ENSG00000130513	GDF15	1.3838	7.81215	0.026984	0.6447	growth differentiation factor 15 [Source:HGNC Symbol;Acc:HGNC:30142]
ENSG00000110427	KIAA1549L	-0.815717	2.39427	0.0271211	0.646522	KIAA1549 like [Source:HGNC Symbol;Acc:HGNC:24836]
ENSG00000120158	RCL1	0.656838	4.84839	0.0271514	0.646522	RNA terminal phosphate cyclase like 1 [Source:HGNC Symbol;Acc:HGNC:17687]
ENSG00000205763	RP9P	-0.627626	3.53817	0.0272854	0.646522	RP9 pseudogene [Source:HGNC Symbol;Acc:HGNC:33969]
ENSG00000176531	PHLDB3	1.43	1.68984	0.0272983	0.646522	pleckstrin homology like domain family B member 3 [Source:HGNC Symbol;Acc:HGNC:30499]
ENSG00000197696	NMB	1.18499	4.01319	0.0273043	0.646522	neuromedin B [Source:HGNC Symbol;Acc:HGNC:7842]
ENSG00000119630	PGF	1.42194	4.94515	0.0273336	0.646522	placental growth factor [Source:HGNC Symbol;Acc:HGNC:8893]
ENSG00000226499		-0.973711	4.66643	0.0274129	0.646522
ENSG00000184661	CDCA2	-1.18819	1.76874	0.0274331	0.646522	cell division cycle associated 2 [Source:HGNC Symbol;Acc:HGNC:14623]
ENSG00000284024		-1.29301	2.72135	0.0274895	0.646522	heat shock protein family A (Hsp70) member 14 [Source:NCBI gene;Acc:51182]
ENSG00000251615		0.851799	2.91891	0.0275168	0.646522
ENSG00000244694	PTCHD4	0.952	3.54243	0.0275172	0.646522	patched domain containing 4 [Source:HGNC Symbol;Acc:HGNC:21345]
ENSG00000121152	NCAPH	-1.56207	1.27878	0.0277306	0.646522	non-SMC condensin I complex subunit H [Source:HGNC Symbol;Acc:HGNC:1112]
ENSG00000157224	CLDN12	-0.830164	3.12647	0.0277501	0.646522	claudin 12 [Source:HGNC Symbol;Acc:HGNC:2034]
ENSG00000166900	STX3	0.861604	3.5144	0.0277842	0.646522	syntaxin 3 [Source:HGNC Symbol;Acc:HGNC:11438]
ENSG00000155846	PPARGC1B	2.10334	-1.67915	0.0278574	0.646522	PPARG coactivator 1 beta [Source:HGNC Symbol;Acc:HGNC:30022]
ENSG00000183853	KIRREL1	0.795301	3.46333	0.0279264	0.646522	kirre like nephrin family adhesion molecule 1 [Source:HGNC Symbol;Acc:HGNC:15734]
ENSG00000151136	BTBD11	2.14508	-0.379079	0.0279351	0.646522	BTB domain containing 11 [Source:HGNC Symbol;Acc:HGNC:23844]
ENSG00000097046	CDC7	-1.33238	0.92518	0.027946	0.646522	cell division cycle 7 [Source:HGNC Symbol;Acc:HGNC:1745]
ENSG00000196247	ZNF107	-1.31347	0.300396	0.0279615	0.646522	zinc finger protein 107 [Source:HGNC Symbol;Acc:HGNC:12887]
ENSG00000135951	TSGA10	1.33991	1.61788	0.0280588	0.646522	testis specific 10 [Source:HGNC Symbol;Acc:HGNC:14927]
ENSG00000160325	CACFD1	0.926025	3.67838	0.0280603	0.646522	calcium channel flower domain containing 1 [Source:HGNC Symbol;Acc:HGNC:1365]
ENSG00000196549	MME	0.834193	5.10602	0.0280709	0.646522	membrane metalloendopeptidase [Source:HGNC Symbol;Acc:HGNC:7154]
ENSG00000131080	EDA2R	0.937298	3.32072	0.0280937	0.646522	ectodysplasin A2 receptor [Source:HGNC Symbol;Acc:HGNC:17756]
ENSG00000165244	ZNF367	-1.67081	1.62513	0.0280957	0.646522	zinc finger protein 367 [Source:HGNC Symbol;Acc:HGNC:18320]
ENSG00000234546	LINC01759	0.986563	1.71879	0.0281285	0.646522	long intergenic non-protein coding RNA 1759 [Source:HGNC Symbol;Acc:HGNC:52548]
ENSG00000135821	GLUL	-0.817513	5.45623	0.0281311	0.646522	glutamate-ammonia ligase [Source:HGNC Symbol;Acc:HGNC:4341]
ENSG00000170955	CAVIN3	-0.606661	5.7253	0.0284044	0.649912	caveolae associated protein 3 [Source:HGNC Symbol;Acc:HGNC:9400]
ENSG00000129195	PIMREG	-1.46124	2.77347	0.0284758	0.649912	PICALM interacting mitotic regulator [Source:HGNC Symbol;Acc:HGNC:25483]
ENSG00000218891	ZNF579	0.962378	4.20762	0.0284776	0.649912	zinc finger protein 579 [Source:HGNC Symbol;Acc:HGNC:26646]
ENSG00000180488	MIGA1	0.75969	4.06978	0.0284819	0.649912	mitoguardin 1 [Source:HGNC Symbol;Acc:HGNC:24741]
ENSG00000129911	KLF16	-0.803542	3.55226	0.028522	0.649912	Kruppel like factor 16 [Source:HGNC Symbol;Acc:HGNC:16857]
ENSG00000134864	GGACT	-1.1028	2.03402	0.0285271	0.649912	gamma-glutamylamine cyclotransferase [Source:HGNC Symbol;Acc:HGNC:25100]
ENSG00000189057	FAM111B	-1.80729	2.35347	0.0286199	0.651082	family with sequence similarity 111 member B [Source:HGNC Symbol;Acc:HGNC:24200]
ENSG00000112742	TTK	-1.39502	1.90611	0.0287413	0.652897	TTK protein kinase [Source:HGNC Symbol;Acc:HGNC:12401]
ENSG00000237436	CAMTA1-DT	1.48901	-0.849601	0.0288765	0.654002	CAMTA1 divergent transcript [Source:HGNC Symbol;Acc:HGNC:53020]
ENSG00000282961	PRNCR1	-1.60415	-1.39045	0.0289025	0.654002	prostate cancer associated non-coding RNA 1 [Source:HGNC Symbol;Acc:HGNC:48942]
ENSG00000204899	MZT1	-0.785902	4.17075	0.0289687	0.654002	mitotic spindle organizing protein 1 [Source:HGNC Symbol;Acc:HGNC:33830]
ENSG00000090889	KIF4A	-1.44131	2.67107	0.0291096	0.654002	kinesin family member 4A [Source:HGNC Symbol;Acc:HGNC:13339]
ENSG00000177679	SRRM3	1.55644	1.40333	0.0291202	0.654002	serine/arginine repetitive matrix 3 [Source:HGNC Symbol;Acc:HGNC:26729]
ENSG00000134531	EMP1	-0.98295	8.62974	0.0292454	0.654002	epithelial membrane protein 1 [Source:HGNC Symbol;Acc:HGNC:3333]
ENSG00000104419	NDRG1	-0.807017	7.97832	0.0292877	0.654002	N-myc downstream regulated 1 [Source:HGNC Symbol;Acc:HGNC:7679]
ENSG00000168229	PTGDR	2.30491	-1.59928	0.0293217	0.654002	prostaglandin D2 receptor [Source:HGNC Symbol;Acc:HGNC:9591]
ENSG00000164096	C4orf3	-1.10983	7.57404	0.0293254	0.654002	chromosome 4 open reading frame 3 [Source:HGNC Symbol;Acc:HGNC:19225]
ENSG00000101986	ABCD1	1.21457	1.47428	0.029354	0.654002	ATP binding cassette subfamily D member 1 [Source:HGNC Symbol;Acc:HGNC:61]
ENSG00000154803	FLCN	0.597753	4.46794	0.0293579	0.654002	folliculin [Source:HGNC Symbol;Acc:HGNC:27310]
ENSG00000213139	CRYGS	1.97629	-1.33239	0.0293802	0.654002	crystallin gamma S [Source:HGNC Symbol;Acc:HGNC:2417]
ENSG00000244879	GABPB1-AS1	0.807134	4.85378	0.0294031	0.654002	GABPB1 antisense RNA 1 [Source:HGNC Symbol;Acc:HGNC:44157]
ENSG00000250056	LINC01018	-2.03112	-2.01742	0.0294135	0.654002	long intergenic non-protein coding RNA 1018 [Source:HGNC Symbol;Acc:HGNC:27394]
ENSG00000131015	ULBP2	-1.10755	2.29517	0.0294406	0.654002	UL16 binding protein 2 [Source:HGNC Symbol;Acc:HGNC:14894]
ENSG00000244300	GATA2-AS1	1.30794	-1.55091	0.029536	0.654002	GATA2 antisense RNA 1 [Source:HGNC Symbol;Acc:HGNC:51108]
ENSG00000257103	LSM14A	-1.09575	6.45782	0.0295728	0.654002	LSM14A, mRNA processing body assembly factor [Source:HGNC Symbol;Acc:HGNC:24489]
ENSG00000243725	TTC4	1.19677	0.633157	0.0295807	0.654002	tetratricopeptide repeat domain 4 [Source:HGNC Symbol;Acc:HGNC:12394]
ENSG00000184602	SNN	0.807118	3.69421	0.0295981	0.654002	stannin [Source:HGNC Symbol;Acc:HGNC:11149]
ENSG00000138071	ACTR2	-0.46894	8.40728	0.0296232	0.654002	ARP2 actin related protein 2 homolog [Source:HGNC Symbol;Acc:HGNC:169]
ENSG00000144583	43163	-0.808903	3.31306	0.0297252	0.655333	membrane associated ring-CH-type finger 4 [Source:HGNC Symbol;Acc:HGNC:29269]
ENSG00000091651	ORC6	-1.07564	2.39336	0.0298806	0.656	origin recognition complex subunit 6 [Source:HGNC Symbol;Acc:HGNC:17151]
ENSG00000079432	CIC	0.872224	4.87234	0.0299313	0.656	capicua transcriptional repressor [Source:HGNC Symbol;Acc:HGNC:14214]
ENSG00000244558	KCNK15-AS1	2.11518	1.41688	0.0299422	0.656	KCNK15 and WISP2 antisense RNA 1 [Source:HGNC Symbol;Acc:HGNC:49901]
ENSG00000148468	FAM171A1	0.749502	4.56417	0.0299948	0.656	family with sequence similarity 171 member A1 [Source:HGNC Symbol;Acc:HGNC:23522]
ENSG00000135926	TMBIM1	-1.27176	6.00256	0.0300164	0.656	transmembrane BAX inhibitor motif containing 1 [Source:HGNC Symbol;Acc:HGNC:23410]
ENSG00000247556	OIP5-AS1	-0.996356	5.81301	0.0300398	0.656	OIP5 antisense RNA 1 [Source:HGNC Symbol;Acc:HGNC:43563]
ENSG00000146556	WASH2P	1.44571	1.57136	0.0301083	0.656	WAS protein family homolog 2 pseudogene [Source:HGNC Symbol;Acc:HGNC:33145]
ENSG00000151012	SLC7A11	-0.954728	5.33836	0.0301577	0.656	solute carrier family 7 member 11 [Source:HGNC Symbol;Acc:HGNC:11059]
ENSG00000138698	RAP1GDS1	-0.592158	4.62971	0.0301717	0.656	Rap1 GTPase-GDP dissociation stimulator 1 [Source:HGNC Symbol;Acc:HGNC:9859]
ENSG00000101166	PRELID3B	-0.620298	4.76287	0.0302055	0.656	PRELI domain containing 3B [Source:HGNC Symbol;Acc:HGNC:15892]
ENSG00000139354	GAS2L3	-1.50685	0.128669	0.0302152	0.656	growth arrest specific 2 like 3 [Source:HGNC Symbol;Acc:HGNC:27475]
ENSG00000143333	RGS16	1.52867	-0.8817	0.0302881	0.656675	regulator of G protein signaling 16 [Source:HGNC Symbol;Acc:HGNC:9997]
ENSG00000111325	OGFOD2	1.78183	-0.344116	0.0304187	0.658213	2-oxoglutarate and iron dependent oxygenase domain containing 2 [Source:HGNC Symbol;Acc:HGNC:25823]
ENSG00000113532	ST8SIA4	1.93043	-0.646453	0.0304429	0.658213	ST8 alpha-N-acetyl-neuraminide alpha-2,8-sialyltransferase 4 [Source:HGNC Symbol;Acc:HGNC:10871]
ENSG00000056972	TRAF3IP2	0.873903	3.6952	0.0305447	0.658602	TRAF3 interacting protein 2 [Source:HGNC Symbol;Acc:HGNC:1343]
ENSG00000259659		1.3563	-0.650229	0.0305845	0.658602
ENSG00000022267	FHL1	-0.970201	6.652	0.0306103	0.658602	four and a half LIM domains 1 [Source:HGNC Symbol;Acc:HGNC:3702]
ENSG00000248092	NNT-AS1	0.596879	4.88594	0.030676	0.658602	NNT antisense RNA 1 [Source:HGNC Symbol;Acc:HGNC:49005]
ENSG00000167553	TUBA1C	-0.739118	9.22467	0.0307046	0.658602	tubulin alpha 1c [Source:HGNC Symbol;Acc:HGNC:20768]
ENSG00000006607	FARP2	-0.829211	2.85195	0.0308191	0.658602	FERM, ARH/RhoGEF and pleckstrin domain protein 2 [Source:HGNC Symbol;Acc:HGNC:16460]
ENSG00000077522	ACTN2	1.94565	-1.39446	0.0308417	0.658602	actinin alpha 2 [Source:HGNC Symbol;Acc:HGNC:164]
ENSG00000077585	GPR137B	-0.998359	2.54724	0.0309093	0.658602	G protein-coupled receptor 137B [Source:HGNC Symbol;Acc:HGNC:11862]
ENSG00000075303	SLC25A40	-0.904101	1.70819	0.0309826	0.658602	solute carrier family 25 member 40 [Source:HGNC Symbol;Acc:HGNC:29680]
ENSG00000169914	OTUD3	-1.24167	1.80817	0.0310227	0.658602	OTU deubiquitinase 3 [Source:HGNC Symbol;Acc:HGNC:29038]
ENSG00000171848	RRM2	-1.62233	4.80232	0.0310345	0.658602	ribonucleotide reductase regulatory subunit M2 [Source:HGNC Symbol;Acc:HGNC:10452]
ENSG00000273289		-1.44684	-0.601897	0.0310433	0.658602
ENSG00000121895	TMEM156	1.74074	-1.59868	0.0311066	0.658602	transmembrane protein 156 [Source:HGNC Symbol;Acc:HGNC:26260]
ENSG00000142731	PLK4	-1.37534	0.924808	0.0311253	0.658602	polo like kinase 4 [Source:HGNC Symbol;Acc:HGNC:11397]
ENSG00000138136	LBX1	1.93693	-1.67385	0.0311902	0.658602	ladybird homeobox 1 [Source:HGNC Symbol;Acc:HGNC:16960]
ENSG00000008256	CYTH3	-1.02982	5.74322	0.0311949	0.658602	cytohesin 3 [Source:HGNC Symbol;Acc:HGNC:9504]
ENSG00000100196	KDELR3	-0.633001	6.05739	0.0312175	0.658602	KDEL endoplasmic reticulum protein retention receptor 3 [Source:HGNC Symbol;Acc:HGNC:6306]
ENSG00000117394	SLC2A1	-0.748688	5.72446	0.0313197	0.658602	solute carrier family 2 member 1 [Source:HGNC Symbol;Acc:HGNC:11005]
ENSG00000255366		-2.47157	-1.29745	0.0313382	0.658602
ENSG00000100109	TFIP11	0.715206	4.51136	0.0313402	0.658602	tuftelin interacting protein 11 [Source:HGNC Symbol;Acc:HGNC:17165]
ENSG00000035664	DAPK2	1.22425	1.6543	0.031342	0.658602	death associated protein kinase 2 [Source:HGNC Symbol;Acc:HGNC:2675]
ENSG00000151414	NEK7	-0.979428	5.69885	0.0314338	0.659644	NIMA related kinase 7 [Source:HGNC Symbol;Acc:HGNC:13386]
ENSG00000157500	APPL1	-0.795333	5.87182	0.0314757	0.659644	adaptor protein, phosphotyrosine interacting with PH domain and leucine zipper 1 [Source:HGNC Symbol;Acc:HGNC:24035]
ENSG00000048392	RRM2B	0.707403	6.12524	0.0315491	0.659675	ribonucleotide reductase regulatory TP53 inducible subunit M2B [Source:HGNC Symbol;Acc:HGNC:17296]
ENSG00000171443	ZNF524	0.731098	3.8443	0.0315764	0.659675	zinc finger protein 524 [Source:HGNC Symbol;Acc:HGNC:28322]
ENSG00000139112	GABARAPL1	0.783858	7.4249	0.031608	0.659675	GABA type A receptor associated protein like 1 [Source:HGNC Symbol;Acc:HGNC:4068]
ENSG00000104626	ERI1	-0.605716	3.08888	0.0316452	0.659675	exoribonuclease 1 [Source:HGNC Symbol;Acc:HGNC:23994]
ENSG00000231007	CDC20P1	-1.65831	-0.0587586	0.0316955	0.659846	cell division cycle 20 pseudogene 1 [Source:HGNC Symbol;Acc:HGNC:29487]
ENSG00000184428	TOP1MT	0.753332	3.59883	0.0317506	0.660118	DNA topoisomerase I mitochondrial [Source:HGNC Symbol;Acc:HGNC:29787]
ENSG00000066557	LRRC40	-0.609959	3.43446	0.0318216	0.66016	leucine rich repeat containing 40 [Source:HGNC Symbol;Acc:HGNC:26004]
ENSG00000224897	POT1-AS1	1.95434	-0.623883	0.0318373	0.66016	POT1 antisense RNA 1 [Source:HGNC Symbol;Acc:HGNC:49459]
ENSG00000254726	MEX3A	1.24049	2.03698	0.0319102	0.66016	mex-3 RNA binding family member A [Source:HGNC Symbol;Acc:HGNC:33482]
ENSG00000139405	RITA1	0.687872	3.8849	0.0319208	0.66016	RBPJ interacting and tubulin associated 1 [Source:HGNC Symbol;Acc:HGNC:25925]
ENSG00000203760	CENPW	-0.985424	3.90971	0.0320129	0.660852	centromere protein W [Source:HGNC Symbol;Acc:HGNC:21488]
ENSG00000110171	TRIM3	1.32215	0.0169524	0.0321059	0.660852	tripartite motif containing 3 [Source:HGNC Symbol;Acc:HGNC:10064]
ENSG00000101871	MID1	0.669423	5.1183	0.0321199	0.660852	midline 1 [Source:HGNC Symbol;Acc:HGNC:7095]
ENSG00000262580		1.66696	-0.471929	0.0321551	0.660852
ENSG00000251257		1.59334	-0.898596	0.0322005	0.660852
ENSG00000046604	DSG2	2.15929	-1.66866	0.0322291	0.660852	desmoglein 2 [Source:HGNC Symbol;Acc:HGNC:3049]
ENSG00000143149	ALDH9A1	-1.10884	5.17941	0.0322702	0.660852	aldehyde dehydrogenase 9 family member A1 [Source:HGNC Symbol;Acc:HGNC:412]
ENSG00000084070	SMAP2	1.34431	4.3148	0.0323561	0.660852	small ArfGAP2 [Source:HGNC Symbol;Acc:HGNC:25082]
ENSG00000228649	SNHG26	-0.910695	0.92723	0.0323659	0.660852	small nucleolar RNA host gene 26 [Source:HGNC Symbol;Acc:HGNC:53131]
ENSG00000113212	PCDHB7	2.12951	-1.08944	0.0323753	0.660852	protocadherin beta 7 [Source:HGNC Symbol;Acc:HGNC:8692]
ENSG00000250305	TRMT9B	-0.979768	1.44142	0.0325712	0.663988	tRNA methyltransferase 9B (putative) [Source:HGNC Symbol;Acc:HGNC:26725]
ENSG00000003989	SLC7A2	1.62206	1.08967	0.0326708	0.665106	solute carrier family 7 member 2 [Source:HGNC Symbol;Acc:HGNC:11060]
ENSG00000164066	INTU	-0.877348	2.97596	0.0327108	0.665106	inturned planar cell polarity protein [Source:HGNC Symbol;Acc:HGNC:29239]
ENSG00000242110	AMACR	-1.14671	0.0966447	0.0327596	0.665235	alpha-methylacyl-CoA racemase [Source:HGNC Symbol;Acc:HGNC:451]
ENSG00000197575	RPS17P2	-1.60801	-1.43497	0.0328797	0.665862	ribosomal protein S17 pseudogene 2 [Source:HGNC Symbol;Acc:HGNC:10398]
ENSG00000163485	ADORA1	1.1132	3.08678	0.0329058	0.665862	adenosine A1 receptor [Source:HGNC Symbol;Acc:HGNC:262]
ENSG00000160410	SHKBP1	0.917054	3.71463	0.0329177	0.665862	SH3KBP1 binding protein 1 [Source:HGNC Symbol;Acc:HGNC:19214]
ENSG00000171241	SHCBP1	-1.63263	4.13411	0.0329645	0.665951	SHC binding and spindle associated 1 [Source:HGNC Symbol;Acc:HGNC:29547]
ENSG00000130517	PGPEP1	0.825563	5.3836	0.033016	0.666134	pyroglutamyl-peptidase I [Source:HGNC Symbol;Acc:HGNC:13568]
ENSG00000213859	KCTD11	-0.82073	6.07194	0.0332465	0.66949	potassium channel tetramerization domain containing 11 [Source:HGNC Symbol;Acc:HGNC:21302]
ENSG00000104756	KCTD9	-0.69907	4.95017	0.0333283	0.66949	potassium channel tetramerization domain containing 9 [Source:HGNC Symbol;Acc:HGNC:22401]
ENSG00000178999	AURKB	-1.18447	4.05038	0.0333352	0.66949	aurora kinase B [Source:HGNC Symbol;Acc:HGNC:11390]
ENSG00000161642	ZNF385A	1.64301	0.249725	0.0333529	0.66949	zinc finger protein 385A [Source:HGNC Symbol;Acc:HGNC:17521]
ENSG00000213462	ERV3-1	1.02255	1.94083	0.0334881	0.670653	endogenous retrovirus group 3 member 1, envelope [Source:HGNC Symbol;Acc:HGNC:3454]
ENSG00000141540	TTYH2	1.74708	-1.22917	0.0334963	0.670653	tweety family member 2 [Source:HGNC Symbol;Acc:HGNC:13877]
ENSG00000204128	C2orf72	-2.38167	-0.929394	0.033592	0.671712	chromosome 2 open reading frame 72 [Source:HGNC Symbol;Acc:HGNC:27418]
ENSG00000165072	MAMDC2	-1.71049	-1.37107	0.0337457	0.673904	MAM domain containing 2 [Source:HGNC Symbol;Acc:HGNC:23673]
ENSG00000145332	KLHL8	0.660008	4.08089	0.0337875	0.673904	kelch like family member 8 [Source:HGNC Symbol;Acc:HGNC:18644]
ENSG00000138160	KIF11	-1.33766	1.59762	0.0340246	0.676536	kinesin family member 11 [Source:HGNC Symbol;Acc:HGNC:6388]
ENSG00000224281	SLC25A5-AS1	0.963481	1.07854	0.0340285	0.676536	SLC25A5 antisense RNA 1 [Source:HGNC Symbol;Acc:HGNC:43438]
ENSG00000164187	LMBRD2	-0.775349	4.05949	0.0340599	0.676536	LMBR1 domain containing 2 [Source:HGNC Symbol;Acc:HGNC:25287]
ENSG00000039650	PNKP	0.703399	3.00086	0.0340919	0.676536	polynucleotide kinase 3'-phosphatase [Source:HGNC Symbol;Acc:HGNC:9154]
ENSG00000184857	TMEM186	0.658492	4.0117	0.0342354	0.677302	transmembrane protein 186 [Source:HGNC Symbol;Acc:HGNC:24530]
ENSG00000106665	CLIP2	1.03495	3.23268	0.0343119	0.677302	CAP-Gly domain containing linker protein 2 [Source:HGNC Symbol;Acc:HGNC:2586]
ENSG00000136783	NIPSNAP3A	-0.57813	4.88771	0.0343275	0.677302	nipsnap homolog 3A [Source:HGNC Symbol;Acc:HGNC:23619]
ENSG00000171403	KRT9	-2.49847	-2.22745	0.0343352	0.677302	keratin 9 [Source:HGNC Symbol;Acc:HGNC:6447]
ENSG00000186185	KIF18B	-1.63126	0.407179	0.0343614	0.677302	kinesin family member 18B [Source:HGNC Symbol;Acc:HGNC:27102]
ENSG00000100151	PICK1	0.731602	2.40293	0.0343893	0.677302	protein interacting with PRKCA 1 [Source:HGNC Symbol;Acc:HGNC:9394]
ENSG00000273391		1.29864	0.0890057	0.0345509	0.678592
ENSG00000092208	GEMIN2	-0.682653	2.69204	0.0346846	0.678592	gem nuclear organelle associated protein 2 [Source:HGNC Symbol;Acc:HGNC:10884]
ENSG00000100599	RIN3	0.620208	2.71758	0.0347042	0.678592	Ras and Rab interactor 3 [Source:HGNC Symbol;Acc:HGNC:18751]
ENSG00000184634	MED12	0.848489	3.31669	0.0347244	0.678592	mediator complex subunit 12 [Source:HGNC Symbol;Acc:HGNC:11957]
ENSG00000137693	YAP1	-0.961506	5.68875	0.0347873	0.678592	Yes associated protein 1 [Source:HGNC Symbol;Acc:HGNC:16262]
ENSG00000165480	SKA3	-1.29161	1.44074	0.0348152	0.678592	spindle and kinetochore associated complex subunit 3 [Source:HGNC Symbol;Acc:HGNC:20262]
ENSG00000182718	ANXA2	-0.723733	10.1249	0.0348303	0.678592	annexin A2 [Source:HGNC Symbol;Acc:HGNC:537]
ENSG00000181192	DHTKD1	-0.720807	4.31551	0.0348577	0.678592	dehydrogenase E1 and transketolase domain containing 1 [Source:HGNC Symbol;Acc:HGNC:23537]
ENSG00000137267	TUBB2A	-0.726459	7.05445	0.0349005	0.678592	tubulin beta 2A class IIa [Source:HGNC Symbol;Acc:HGNC:12412]
ENSG00000171045	TSNARE1	1.80654	-0.818189	0.0349144	0.678592	t-SNARE domain containing 1 [Source:HGNC Symbol;Acc:HGNC:26437]
ENSG00000168924	LETM1	0.550181	5.01463	0.0349304	0.678592	leucine zipper and EF-hand containing transmembrane protein 1 [Source:HGNC Symbol;Acc:HGNC:6556]
ENSG00000271576		1.57841	-1.04545	0.0351652	0.681789
ENSG00000100292	HMOX1	1.75209	8.39261	0.0351997	0.681789	heme oxygenase 1 [Source:HGNC Symbol;Acc:HGNC:5013]
ENSG00000177917	ARL6IP6	-1.16158	1.87585	0.0352335	0.681789	ADP ribosylation factor like GTPase 6 interacting protein 6 [Source:HGNC Symbol;Acc:HGNC:24048]
ENSG00000169933	FRMPD4	1.77034	-0.289965	0.0353013	0.681789	FERM and PDZ domain containing 4 [Source:HGNC Symbol;Acc:HGNC:29007]
ENSG00000135766	EGLN1	-0.636426	4.93408	0.0353793	0.681789	egl-9 family hypoxia inducible factor 1 [Source:HGNC Symbol;Acc:HGNC:1232]
ENSG00000172164	SNTB1	-0.850026	4.24986	0.0353977	0.681789	syntrophin beta 1 [Source:HGNC Symbol;Acc:HGNC:11168]
ENSG00000196968	FUT11	-0.813334	6.38742	0.035404	0.681789	fucosyltransferase 11 [Source:HGNC Symbol;Acc:HGNC:19233]
ENSG00000136379	ABHD17C	-0.856159	5.28163	0.035495	0.681789	abhydrolase domain containing 17C [Source:HGNC Symbol;Acc:HGNC:26925]
ENSG00000171793	CTPS1	-0.612433	5.96233	0.035512	0.681789	CTP synthase 1 [Source:HGNC Symbol;Acc:HGNC:2519]
ENSG00000272788		1.48746	-1.25626	0.0355676	0.681789
ENSG00000160991	ORAI2	0.546469	6.4982	0.0356039	0.681789	ORAI calcium release-activated calcium modulator 2 [Source:HGNC Symbol;Acc:HGNC:21667]
ENSG00000196932	TMEM26	2.21247	-1.93497	0.0356338	0.681789	transmembrane protein 26 [Source:HGNC Symbol;Acc:HGNC:28550]
ENSG00000146263	MMS22L	-0.9783	1.5948	0.0356657	0.681789	MMS22 like, DNA repair protein [Source:HGNC Symbol;Acc:HGNC:21475]
ENSG00000165323	FAT3	1.85635	-0.301634	0.035703	0.681789	FAT atypical cadherin 3 [Source:HGNC Symbol;Acc:HGNC:23112]
ENSG00000245149	RNF139-AS1	-1.33402	-1.80087	0.0358009	0.682828	RNF139 antisense RNA 1 (head to head) [Source:HGNC Symbol;Acc:HGNC:48940]
ENSG00000229656	ITGB1-DT	1.53858	-0.572517	0.0358651	0.683221	ITGB1 divergent transcript [Source:HGNC Symbol;Acc:HGNC:53718]
ENSG00000172159	FRMD3	-2.23112	-0.361037	0.0359554	0.68387	FERM domain containing 3 [Source:HGNC Symbol;Acc:HGNC:24125]
ENSG00000273162		-1.45241	-1.23374	0.036038	0.68387
ENSG00000223361	FTH1P10	1.40022	1.57463	0.0360414	0.68387	ferritin heavy chain 1 pseudogene 10 [Source:HGNC Symbol;Acc:HGNC:3980]
ENSG00000116668	SWT1	1.12568	1.11497	0.0361015	0.68387	SWT1, RNA endoribonuclease homolog [Source:HGNC Symbol;Acc:HGNC:16785]
ENSG00000103148	NPRL3	0.567304	3.96189	0.0361464	0.68387	NPR3 like, GATOR1 complex subunit [Source:HGNC Symbol;Acc:HGNC:14124]
ENSG00000260992	DOCK9-DT	1.98226	-1.18095	0.0361605	0.68387	DOCK9 divergent transcript [Source:HGNC Symbol;Acc:HGNC:43696]
ENSG00000089876	DHX32	-0.854583	3.253	0.0363254	0.686162	DEAH-box helicase 32 (putative) [Source:HGNC Symbol;Acc:HGNC:16717]
ENSG00000235505		-1.7416	-1.1531	0.0363843	0.686448
ENSG00000198542	ITGBL1	-0.953758	8.77425	0.0364386	0.686647	integrin subunit beta like 1 [Source:HGNC Symbol;Acc:HGNC:6164]
ENSG00000178919	FOXE1	-1.90047	-1.09938	0.0367705	0.688838	forkhead box E1 [Source:HGNC Symbol;Acc:HGNC:3806]
ENSG00000104369	JPH1	2.00085	-0.444088	0.0368299	0.688838	junctophilin 1 [Source:HGNC Symbol;Acc:HGNC:14201]
ENSG00000164219	PGGT1B	-1.00704	3.34938	0.0368567	0.688838	protein geranylgeranyltransferase type I subunit beta [Source:HGNC Symbol;Acc:HGNC:8895]
ENSG00000117174	ZNHIT6	0.57217	5.34762	0.0369816	0.688838	zinc finger HIT-type containing 6 [Source:HGNC Symbol;Acc:HGNC:26089]
ENSG00000261051		-1.68658	-1.44236	0.0369978	0.688838
ENSG00000270696		-0.843832	3.57634	0.0370376	0.688838
ENSG00000241749	RPSAP52	1.44396	-0.754869	0.0370463	0.688838	ribosomal protein SA pseudogene 52 [Source:HGNC Symbol;Acc:HGNC:35752]
ENSG00000116748	AMPD1	1.31393	1.2631	0.0371403	0.688838	adenosine monophosphate deaminase 1 [Source:HGNC Symbol;Acc:HGNC:468]
ENSG00000233276	GPX1	0.752775	7.88569	0.037157	0.688838	glutathione peroxidase 1 [Source:HGNC Symbol;Acc:HGNC:4553]
ENSG00000145349	CAMK2D	-0.859428	5.47437	0.0372299	0.688838	calcium/calmodulin dependent protein kinase II delta [Source:HGNC Symbol;Acc:HGNC:1462]
ENSG00000100580	TMED8	-0.688292	4.23057	0.0372988	0.688838	transmembrane p24 trafficking protein family member 8 [Source:HGNC Symbol;Acc:HGNC:18633]
ENSG00000130962	PRRG1	-0.751209	4.74893	0.0373618	0.688838	proline rich and Gla domain 1 [Source:HGNC Symbol;Acc:HGNC:9469]
ENSG00000112763	BTN2A1	-0.585956	4.24351	0.0373871	0.688838	butyrophilin subfamily 2 member A1 [Source:HGNC Symbol;Acc:HGNC:1136]
ENSG00000179528	LBX2	1.92707	-1.4039	0.0374239	0.688838	ladybird homeobox 2 [Source:HGNC Symbol;Acc:HGNC:15525]
ENSG00000177791	MYOZ1	1.47626	0.30509	0.037444	0.688838	myozenin 1 [Source:HGNC Symbol;Acc:HGNC:13752]
ENSG00000162073	PAQR4	-1.36877	2.50073	0.03746	0.688838	progestin and adipoQ receptor family member 4 [Source:HGNC Symbol;Acc:HGNC:26386]
ENSG00000122203	KIAA1191	-0.632175	6.99208	0.0374695	0.688838	KIAA1191 [Source:HGNC Symbol;Acc:HGNC:29209]
ENSG00000166340	TPP1	1.14607	4.67771	0.0374818	0.688838	tripeptidyl peptidase 1 [Source:HGNC Symbol;Acc:HGNC:2073]
ENSG00000154928	EPHB1	1.2917	1.93479	0.0374878	0.688838	EPH receptor B1 [Source:HGNC Symbol;Acc:HGNC:3392]
ENSG00000137959	IFI44L	1.3475	4.46608	0.0374987	0.688838	interferon induced protein 44 like [Source:HGNC Symbol;Acc:HGNC:17817]
ENSG00000163389	POGLUT1	0.608136	4.89712	0.0375254	0.688838	protein O-glucosyltransferase 1 [Source:HGNC Symbol;Acc:HGNC:22954]
ENSG00000169689	CENPX	-0.569148	4.21409	0.0375419	0.688838	centromere protein X [Source:HGNC Symbol;Acc:HGNC:11422]
ENSG00000176912	TYMSOS	1.18079	2.24835	0.0376238	0.688838	TYMS opposite strand [Source:HGNC Symbol;Acc:HGNC:29553]
ENSG00000170917	NUDT6	-0.741367	2.04787	0.0376312	0.688838	nudix hydrolase 6 [Source:HGNC Symbol;Acc:HGNC:8053]
ENSG00000245571	FAM111A-DT	-1.12406	1.13718	0.0377755	0.688838	FAM111A divergent transcript [Source:HGNC Symbol;Acc:HGNC:53752]
ENSG00000135480	KRT7	-0.769638	5.63889	0.037805	0.688838	keratin 7 [Source:HGNC Symbol;Acc:HGNC:6445]
ENSG00000105708	ZNF14	-1.53953	-0.350097	0.037811	0.688838	zinc finger protein 14 [Source:HGNC Symbol;Acc:HGNC:12924]
ENSG00000114904	NEK4	-0.680404	2.23637	0.0378888	0.688838	NIMA related kinase 4 [Source:HGNC Symbol;Acc:HGNC:11399]
ENSG00000172840	PDP2	1.05312	4.31895	0.0378941	0.688838	pyruvate dehyrogenase phosphatase catalytic subunit 2 [Source:HGNC Symbol;Acc:HGNC:30263]
ENSG00000274370		-1.73022	-1.38777	0.0379379	0.688838
ENSG00000167637	ZNF283	0.760696	2.8158	0.0379722	0.688838	zinc finger protein 283 [Source:HGNC Symbol;Acc:HGNC:13077]
ENSG00000198624	CCDC69	0.741851	4.91791	0.0380297	0.688838	coiled-coil domain containing 69 [Source:HGNC Symbol;Acc:HGNC:24487]
ENSG00000135451	TROAP	-1.6674	0.183793	0.0381259	0.688838	trophinin associated protein [Source:HGNC Symbol;Acc:HGNC:12327]
ENSG00000112855	HARS2	-0.667551	3.52215	0.0382023	0.688838	histidyl-tRNA synthetase 2, mitochondrial [Source:HGNC Symbol;Acc:HGNC:4817]
ENSG00000144659	SLC25A38	0.588085	5.15037	0.0382191	0.688838	solute carrier family 25 member 38 [Source:HGNC Symbol;Acc:HGNC:26054]
ENSG00000162704	ARPC5	-0.468099	8.15239	0.0382335	0.688838	actin related protein 2/3 complex subunit 5 [Source:HGNC Symbol;Acc:HGNC:708]
ENSG00000181649	PHLDA2	-0.582098	6.93987	0.038242	0.688838	pleckstrin homology like domain family A member 2 [Source:HGNC Symbol;Acc:HGNC:12385]
ENSG00000197037	ZSCAN25	-0.843689	1.7904	0.0382805	0.688838	zinc finger and SCAN domain containing 25 [Source:HGNC Symbol;Acc:HGNC:21961]
ENSG00000197355	UAP1L1	0.764502	3.10679	0.038332	0.688838	UDP-N-acetylglucosamine pyrophosphorylase 1 like 1 [Source:HGNC Symbol;Acc:HGNC:28082]
ENSG00000166803	PCLAF	-1.53941	4.73278	0.0383548	0.688838	PCNA clamp associated factor [Source:HGNC Symbol;Acc:HGNC:28961]
ENSG00000100030	MAPK1	-0.507829	5.73104	0.0383853	0.688838	mitogen-activated protein kinase 1 [Source:HGNC Symbol;Acc:HGNC:6871]
ENSG00000160255	ITGB2	1.06785	4.65557	0.0384647	0.688838	integrin subunit beta 2 [Source:HGNC Symbol;Acc:HGNC:6155]
ENSG00000124875	CXCL6	2.10419	2.6926	0.0385563	0.688838	C-X-C motif chemokine ligand 6 [Source:HGNC Symbol;Acc:HGNC:10643]
ENSG00000138756	BMP2K	-0.613807	3.13581	0.0385773	0.688838	BMP2 inducible kinase [Source:HGNC Symbol;Acc:HGNC:18041]
ENSG00000100526	CDKN3	-1.10788	3.39531	0.0386641	0.688838	cyclin dependent kinase inhibitor 3 [Source:HGNC Symbol;Acc:HGNC:1791]
ENSG00000136319	TTC5	-0.975798	3.72945	0.0387012	0.688838	tetratricopeptide repeat domain 5 [Source:HGNC Symbol;Acc:HGNC:19274]
ENSG00000213613	RPL11P3	0.992201	1.04418	0.0387126	0.688838	ribosomal protein L11 pseudogene 3 [Source:HGNC Symbol;Acc:HGNC:36342]
ENSG00000163597	SNHG16	0.627174	6.79905	0.0387408	0.688838	small nucleolar RNA host gene 16 [Source:HGNC Symbol;Acc:HGNC:44352]
ENSG00000185761	ADAMTSL5	-1.61084	-0.668402	0.0387489	0.688838	ADAMTS like 5 [Source:HGNC Symbol;Acc:HGNC:27912]
ENSG00000284753	EEF1AKMT4	1.07021	1.47823	0.0388228	0.688838	EEF1A lysine methyltransferase 4 [Source:HGNC Symbol;Acc:HGNC:53611]
ENSG00000187210	GCNT1	-0.870858	5.1393	0.0388569	0.688838	glucosaminyl (N-acetyl) transferase 1, core 2 [Source:HGNC Symbol;Acc:HGNC:4203]
ENSG00000087086	FTL	0.653896	10.4143	0.0389458	0.688838	ferritin light chain [Source:HGNC Symbol;Acc:HGNC:3999]
ENSG00000142910	TINAGL1	-1.15248	2.7909	0.0389552	0.688838	tubulointerstitial nephritis antigen like 1 [Source:HGNC Symbol;Acc:HGNC:19168]
ENSG00000167969	ECI1	-0.509924	5.06276	0.0389675	0.688838	enoyl-CoA delta isomerase 1 [Source:HGNC Symbol;Acc:HGNC:2703]
ENSG00000137807	KIF23	-1.53236	2.49392	0.0389826	0.688838	kinesin family member 23 [Source:HGNC Symbol;Acc:HGNC:6392]
ENSG00000231991	ANXA2P2	-1.6376	-1.39818	0.0390677	0.688838	annexin A2 pseudogene 2 [Source:HGNC Symbol;Acc:HGNC:539]
ENSG00000166963	MAP1A	0.892446	6.74576	0.0391001	0.688838	microtubule associated protein 1A [Source:HGNC Symbol;Acc:HGNC:6835]
ENSG00000226328	NUP50-DT	0.806798	3.26164	0.0391001	0.688838	NUP50 divergent transcript [Source:HGNC Symbol;Acc:HGNC:50502]
ENSG00000167280	ENGASE	0.925436	4.02741	0.0392127	0.690047	endo-beta-N-acetylglucosaminidase [Source:HGNC Symbol;Acc:HGNC:24622]
ENSG00000172059	KLF11	-1.06107	1.4627	0.0392794	0.690447	Kruppel like factor 11 [Source:HGNC Symbol;Acc:HGNC:11811]
ENSG00000148773	MKI67	-1.32036	3.75945	0.0393599	0.691088	marker of proliferation Ki-67 [Source:HGNC Symbol;Acc:HGNC:7107]
ENSG00000184056	VPS33B	0.85852	2.28051	0.0394399	0.691718	VPS33B, late endosome and lysosome associated [Source:HGNC Symbol;Acc:HGNC:12712]
ENSG00000113924	HGD	-1.56473	-0.599283	0.0395775	0.693357	homogentisate 1,2-dioxygenase [Source:HGNC Symbol;Acc:HGNC:4892]
ENSG00000179965	ZNF771	0.79328	2.81623	0.0397263	0.69456	zinc finger protein 771 [Source:HGNC Symbol;Acc:HGNC:29653]
ENSG00000247317	LY6E-DT	2.01242	-1.81312	0.0397818	0.69456	LY6E divergent transcript [Source:HGNC Symbol;Acc:HGNC:53728]
ENSG00000182853	VMO1	1.41291	2.76055	0.0398932	0.69456	vitelline membrane outer layer 1 homolog [Source:HGNC Symbol;Acc:HGNC:30387]
ENSG00000111674	ENO2	-0.987789	3.81176	0.0399349	0.69456	enolase 2 [Source:HGNC Symbol;Acc:HGNC:3353]
ENSG00000091542	ALKBH5	-0.54437	5.9146	0.0399487	0.69456	alkB homolog 5, RNA demethylase [Source:HGNC Symbol;Acc:HGNC:25996]
ENSG00000143799	PARP1	-0.620406	5.90766	0.0399707	0.69456	poly(ADP-ribose) polymerase 1 [Source:HGNC Symbol;Acc:HGNC:270]
ENSG00000064886	CHI3L2	2.37108	1.11048	0.0399867	0.69456	chitinase 3 like 2 [Source:HGNC Symbol;Acc:HGNC:1933]
ENSG00000182916	TCEAL7	1.19168	-0.37571	0.0400002	0.69456	transcription elongation factor A like 7 [Source:HGNC Symbol;Acc:HGNC:28336]
ENSG00000146918	NCAPG2	-1.29665	4.76574	0.0401589	0.696546	non-SMC condensin II complex subunit G2 [Source:HGNC Symbol;Acc:HGNC:21904]
ENSG00000112514	CUTA	0.465059	7.173	0.0403807	0.69704	cutA divalent cation tolerance homolog [Source:HGNC Symbol;Acc:HGNC:21101]
ENSG00000132356	PRKAA1	-0.646128	4.52312	0.0404029	0.69704	protein kinase AMP-activated catalytic subunit alpha 1 [Source:HGNC Symbol;Acc:HGNC:9376]
ENSG00000096696	DSP	-0.977134	8.09999	0.0404261	0.69704	desmoplakin [Source:HGNC Symbol;Acc:HGNC:3052]
ENSG00000168209	DDIT4	-0.88674	7.42696	0.0404431	0.69704	DNA damage inducible transcript 4 [Source:HGNC Symbol;Acc:HGNC:24944]
ENSG00000165152	TMEM246	-0.989212	2.91218	0.0404475	0.69704	transmembrane protein 246 [Source:HGNC Symbol;Acc:HGNC:28180]
ENSG00000172661	WASHC2C	0.578158	4.53949	0.0404538	0.69704	WASH complex subunit 2C [Source:HGNC Symbol;Acc:HGNC:23414]
ENSG00000103642	LACTB	0.770084	5.96502	0.0406078	0.698348	lactamase beta [Source:HGNC Symbol;Acc:HGNC:16468]
ENSG00000247095	MIR210HG	-1.6035	2.96427	0.0406187	0.698348	MIR210 host gene [Source:HGNC Symbol;Acc:HGNC:39524]
ENSG00000163041	H3F3A	-1.43998	0.501017	0.0407489	0.699773	H3 histone family member 3A [Source:HGNC Symbol;Acc:HGNC:4764]
ENSG00000231924	PSG1	1.81474	-2.03494	0.0407907	0.699773	pregnancy specific beta-1-glycoprotein 1 [Source:HGNC Symbol;Acc:HGNC:9514]
ENSG00000163050	COQ8A	0.714489	3.89215	0.0408425	0.699895	coenzyme Q8A [Source:HGNC Symbol;Acc:HGNC:16812]
ENSG00000198189	HSD17B11	-0.689171	3.58835	0.0409261	0.700564	hydroxysteroid 17-beta dehydrogenase 11 [Source:HGNC Symbol;Acc:HGNC:22960]
ENSG00000154217	PITPNC1	0.80396	1.75739	0.0412216	0.702245	phosphatidylinositol transfer protein cytoplasmic 1 [Source:HGNC Symbol;Acc:HGNC:21045]
ENSG00000165061	ZMAT4	1.53735	-0.0701256	0.0412284	0.702245	zinc finger matrin-type 4 [Source:HGNC Symbol;Acc:HGNC:25844]
ENSG00000205309	NT5M	1.76183	-0.23023	0.0412836	0.702245	5',3'-nucleotidase, mitochondrial [Source:HGNC Symbol;Acc:HGNC:15769]
ENSG00000167513	CDT1	-1.55071	2.65194	0.0412919	0.702245	chromatin licensing and DNA replication factor 1 [Source:HGNC Symbol;Acc:HGNC:24576]
ENSG00000166987	MBD6	0.596735	4.00011	0.0413446	0.702245	methyl-CpG binding domain protein 6 [Source:HGNC Symbol;Acc:HGNC:20445]
ENSG00000164366	CCDC127	-0.615404	4.29426	0.0414322	0.702245	coiled-coil domain containing 127 [Source:HGNC Symbol;Acc:HGNC:30520]
ENSG00000140905	GCSH	1.4693	0.140057	0.0414619	0.702245	glycine cleavage system protein H [Source:HGNC Symbol;Acc:HGNC:4208]
ENSG00000235978		-1.11092	0.304264	0.0415197	0.702245
ENSG00000105327	BBC3	0.907645	6.51983	0.0415735	0.702245	BCL2 binding component 3 [Source:HGNC Symbol;Acc:HGNC:17868]
ENSG00000163521	GLB1L	0.869816	3.37502	0.0415855	0.702245	galactosidase beta 1 like [Source:HGNC Symbol;Acc:HGNC:28129]
ENSG00000179859	RNF227	-1.2948	0.812495	0.0416229	0.702245	ring finger protein 227 [Source:HGNC Symbol;Acc:HGNC:27571]
ENSG00000270761		1.38387	-0.831895	0.041695	0.702245
ENSG00000144320	LNPK	-0.576239	5.90826	0.0417953	0.702245	lunapark, ER junction formation factor [Source:HGNC Symbol;Acc:HGNC:21610]
ENSG00000006534	ALDH3B1	0.839751	5.2514	0.0419213	0.702245	aldehyde dehydrogenase 3 family member B1 [Source:HGNC Symbol;Acc:HGNC:410]
ENSG00000110455	ACCS	0.981048	2.78449	0.0419419	0.702245	1-aminocyclopropane-1-carboxylate synthase homolog (inactive) [Source:HGNC Symbol;Acc:HGNC:23989]
ENSG00000137699	TRIM29	-1.8742	-0.996479	0.0419598	0.702245	tripartite motif containing 29 [Source:HGNC Symbol;Acc:HGNC:17274]
ENSG00000165752	STK32C	0.514801	4.93018	0.0419995	0.702245	serine/threonine kinase 32C [Source:HGNC Symbol;Acc:HGNC:21332]
ENSG00000100077	GRK3	0.867071	1.55344	0.0420598	0.702245	G protein-coupled receptor kinase 3 [Source:HGNC Symbol;Acc:HGNC:290]
ENSG00000187742	SECISBP2	0.672165	4.29853	0.0420707	0.702245	SECIS binding protein 2 [Source:HGNC Symbol;Acc:HGNC:30972]
ENSG00000112276	BVES	-0.89609	1.60411	0.0421084	0.702245	blood vessel epicardial substance [Source:HGNC Symbol;Acc:HGNC:1152]
ENSG00000027001	MIPEP	-0.931104	2.72078	0.0421359	0.702245	mitochondrial intermediate peptidase [Source:HGNC Symbol;Acc:HGNC:7104]
ENSG00000153064	BANK1	-1.44361	-0.103828	0.0422369	0.702245	B cell scaffold protein with ankyrin repeats 1 [Source:HGNC Symbol;Acc:HGNC:18233]
ENSG00000118004	COLEC11	1.48665	-1.43542	0.0422937	0.702245	collectin subfamily member 11 [Source:HGNC Symbol;Acc:HGNC:17213]
ENSG00000274180	NATD1	0.690993	3.93416	0.0423175	0.702245	N-acetyltransferase domain containing 1 [Source:HGNC Symbol;Acc:HGNC:30770]
ENSG00000236682		1.37494	-0.00220167	0.0423534	0.702245
ENSG00000091592	NLRP1	0.693924	4.06478	0.0423872	0.702245	NLR family pyrin domain containing 1 [Source:HGNC Symbol;Acc:HGNC:14374]
ENSG00000033867	SLC4A7	0.674415	5.87709	0.0423949	0.702245	solute carrier family 4 member 7 [Source:HGNC Symbol;Acc:HGNC:11033]
ENSG00000100979	PLTP	1.36988	1.79133	0.0424226	0.702245	phospholipid transfer protein [Source:HGNC Symbol;Acc:HGNC:9093]
ENSG00000175764	TTLL11	0.845063	2.44222	0.0424273	0.702245	tubulin tyrosine ligase like 11 [Source:HGNC Symbol;Acc:HGNC:18113]
ENSG00000112414	ADGRG6	-0.99757	0.631502	0.0424424	0.702245	adhesion G protein-coupled receptor G6 [Source:HGNC Symbol;Acc:HGNC:13841]
ENSG00000135540	NHSL1	-0.68384	2.39494	0.042466	0.702245	NHS like 1 [Source:HGNC Symbol;Acc:HGNC:21021]
ENSG00000186132	C2orf76	-1.2657	1.56305	0.04255	0.702245	chromosome 2 open reading frame 76 [Source:HGNC Symbol;Acc:HGNC:27017]
ENSG00000118960	HS1BP3	0.808725	3.24382	0.042573	0.702245	HCLS1 binding protein 3 [Source:HGNC Symbol;Acc:HGNC:24979]
ENSG00000091127	PUS7	-0.955354	2.34191	0.0426463	0.702245	pseudouridylate synthase 7 [Source:HGNC Symbol;Acc:HGNC:26033]
ENSG00000165501	LRR1	-0.586049	4.32569	0.0426714	0.702245	leucine rich repeat protein 1 [Source:HGNC Symbol;Acc:HGNC:19742]
ENSG00000110931	CAMKK2	-0.570043	4.79958	0.0426784	0.702245	calcium/calmodulin dependent protein kinase kinase 2 [Source:HGNC Symbol;Acc:HGNC:1470]
ENSG00000167699	GLOD4	-0.70301	4.28844	0.0427358	0.702245	glyoxalase domain containing 4 [Source:HGNC Symbol;Acc:HGNC:14111]
ENSG00000116752	BCAS2	-0.569104	4.86979	0.0427423	0.702245	BCAS2, pre-mRNA processing factor [Source:HGNC Symbol;Acc:HGNC:975]
ENSG00000161888	SPC24	-1.32471	2.7348	0.0428028	0.702245	SPC24, NDC80 kinetochore complex component [Source:HGNC Symbol;Acc:HGNC:26913]
ENSG00000142856	ITGB3BP	-0.938421	3.00816	0.042906	0.702245	integrin subunit beta 3 binding protein [Source:HGNC Symbol;Acc:HGNC:6157]
ENSG00000170185	USP38	-0.642831	3.81822	0.042926	0.702245	ubiquitin specific peptidase 38 [Source:HGNC Symbol;Acc:HGNC:20067]
ENSG00000237499		-1.32469	-0.230805	0.0429456	0.702245
ENSG00000028137	TNFRSF1B	0.917163	2.72827	0.0430009	0.702245	TNF receptor superfamily member 1B [Source:HGNC Symbol;Acc:HGNC:11917]
ENSG00000125952	MAX	-0.652949	6.35992	0.0430421	0.702245	MYC associated factor X [Source:HGNC Symbol;Acc:HGNC:6913]
ENSG00000272993		-1.74094	-1.47425	0.0430489	0.702245
ENSG00000226674	TEX41	1.66746	-0.086459	0.0430823	0.702245	testis expressed 41 (non-protein coding) [Source:HGNC Symbol;Acc:HGNC:48667]
ENSG00000142039	CCDC97	0.603377	3.24991	0.0431609	0.702551	coiled-coil domain containing 97 [Source:HGNC Symbol;Acc:HGNC:28289]
ENSG00000144504	ANKMY1	1.36029	1.53081	0.0431905	0.702551	ankyrin repeat and MYND domain containing 1 [Source:HGNC Symbol;Acc:HGNC:20987]
ENSG00000275632		-1.57679	0.157499	0.0432594	0.702943
ENSG00000111110	PPM1H	1.03376	2.06601	0.0433663	0.703952	protein phosphatase, Mg2+/Mn2+ dependent 1H [Source:HGNC Symbol;Acc:HGNC:18583]
ENSG00000100297	MCM5	-1.44502	2.88461	0.0435205	0.704062	minichromosome maintenance complex component 5 [Source:HGNC Symbol;Acc:HGNC:6948]
ENSG00000225511	LINC00475	1.4073	1.96216	0.0435222	0.704062	long intergenic non-protein coding RNA 475 [Source:HGNC Symbol;Acc:HGNC:23569]
ENSG00000143443	C1orf56	1.36968	-0.361364	0.0435443	0.704062	chromosome 1 open reading frame 56 [Source:HGNC Symbol;Acc:HGNC:26045]
ENSG00000152455	SUV39H2	-1.03203	1.11194	0.0436301	0.704062	suppressor of variegation 3-9 homolog 2 [Source:HGNC Symbol;Acc:HGNC:17287]
ENSG00000198246	SLC29A3	0.940273	2.74003	0.0436471	0.704062	solute carrier family 29 member 3 [Source:HGNC Symbol;Acc:HGNC:23096]
ENSG00000253716	MINCR	0.872873	3.63631	0.0437104	0.704062	MYC-induced long non-coding RNA [Source:HGNC Symbol;Acc:HGNC:51653]
ENSG00000102362	SYTL4	-0.647614	2.95834	0.0438813	0.704062	synaptotagmin like 4 [Source:HGNC Symbol;Acc:HGNC:15588]
ENSG00000224856	RPL35AP36	-1.04935	0.633568	0.0439512	0.704062	Ribosomal Protein L35a Pseudogene 36
ENSG00000164283	ESM1	-1.25398	3.33497	0.0440121	0.704062	endothelial cell specific molecule 1 [Source:HGNC Symbol;Acc:HGNC:3466]
ENSG00000177469	CAVIN1	-0.718418	11.6351	0.0440892	0.704062	caveolae associated protein 1 [Source:HGNC Symbol;Acc:HGNC:9688]
ENSG00000163827	LRRC2	0.769088	3.76584	0.0442055	0.704062	leucine rich repeat containing 2 [Source:HGNC Symbol;Acc:HGNC:14676]
ENSG00000099849	RASSF7	-1.20445	1.96514	0.0442395	0.704062	Ras association domain family member 7 [Source:HGNC Symbol;Acc:HGNC:1166]
ENSG00000221988	PPT2	0.741278	3.53145	0.0442944	0.704062	palmitoyl-protein thioesterase 2 [Source:HGNC Symbol;Acc:HGNC:9326]
ENSG00000185885	IFITM1	-1.84405	-0.163197	0.0443241	0.704062	interferon induced transmembrane protein 1 [Source:HGNC Symbol;Acc:HGNC:5412]
ENSG00000123977	DAW1	-1.01476	0.290174	0.044338	0.704062	dynein assembly factor with WD repeats 1 [Source:HGNC Symbol;Acc:HGNC:26383]
ENSG00000261644		1.17096	-0.692648	0.0443545	0.704062
ENSG00000121989	ACVR2A	-0.728818	3.30845	0.0443805	0.704062	activin A receptor type 2A [Source:HGNC Symbol;Acc:HGNC:173]
ENSG00000254319		-1.37524	-0.755598	0.0443882	0.704062
ENSG00000108559	NUP88	-0.675986	3.48067	0.0443947	0.704062	nucleoporin 88 [Source:HGNC Symbol;Acc:HGNC:8067]
ENSG00000170915	PAQR8	1.07716	1.72615	0.0444479	0.704062	progestin and adipoQ receptor family member 8 [Source:HGNC Symbol;Acc:HGNC:15708]
ENSG00000158966	CACHD1	0.880855	2.19081	0.0444895	0.704062	cache domain containing 1 [Source:HGNC Symbol;Acc:HGNC:29314]
ENSG00000033030	ZCCHC8	-0.767122	2.97522	0.0446236	0.704062	zinc finger CCHC-type containing 8 [Source:HGNC Symbol;Acc:HGNC:25265]
ENSG00000163013	FBXO41	1.64684	-0.859957	0.0446269	0.704062	F-box protein 41 [Source:HGNC Symbol;Acc:HGNC:29409]
ENSG00000268205		-0.632278	4.50382	0.0446825	0.704062
ENSG00000104892	KLC3	1.79321	-1.74268	0.0447315	0.704062	kinesin light chain 3 [Source:HGNC Symbol;Acc:HGNC:20717]
ENSG00000163428	LRRC58	-1.41709	3.54514	0.044922	0.704062	leucine rich repeat containing 58 [Source:HGNC Symbol;Acc:HGNC:26968]
ENSG00000161328	LRRC56	1.78453	-1.22644	0.0449522	0.704062	leucine rich repeat containing 56 [Source:HGNC Symbol;Acc:HGNC:25430]
ENSG00000068654	POLR1A	0.741706	4.46205	0.0449558	0.704062	RNA polymerase I subunit A [Source:HGNC Symbol;Acc:HGNC:17264]
ENSG00000162377	COA7	0.731058	5.21255	0.0450679	0.704062	cytochrome c oxidase assembly factor 7 (putative) [Source:HGNC Symbol;Acc:HGNC:25716]
ENSG00000174456	C12orf76	0.621191	3.44638	0.0452311	0.704062	chromosome 12 open reading frame 76 [Source:HGNC Symbol;Acc:HGNC:33790]
ENSG00000145386	CCNA2	-0.942589	3.93621	0.0452568	0.704062	cyclin A2 [Source:HGNC Symbol;Acc:HGNC:1578]
ENSG00000169499	PLEKHA2	-0.613356	5.689	0.0453585	0.704062	pleckstrin homology domain containing A2 [Source:HGNC Symbol;Acc:HGNC:14336]
ENSG00000088899	LZTS3	1.36989	0.214523	0.0453704	0.704062	leucine zipper tumor suppressor family member 3 [Source:HGNC Symbol;Acc:HGNC:30139]
ENSG00000052749	RRP12	0.795348	3.40552	0.0453811	0.704062	ribosomal RNA processing 12 homolog [Source:HGNC Symbol;Acc:HGNC:29100]
ENSG00000181026	AEN	0.713818	6.42607	0.0453814	0.704062	apoptosis enhancing nuclease [Source:HGNC Symbol;Acc:HGNC:25722]
ENSG00000104907	TRMT1	0.746868	3.35146	0.0453964	0.704062	tRNA methyltransferase 1 [Source:HGNC Symbol;Acc:HGNC:25980]
ENSG00000111144	LTA4H	0.509859	5.54571	0.0454353	0.704062	leukotriene A4 hydrolase [Source:HGNC Symbol;Acc:HGNC:6710]
ENSG00000145431	PDGFC	0.83022	7.13798	0.0454695	0.704062	platelet derived growth factor C [Source:HGNC Symbol;Acc:HGNC:8801]
ENSG00000109674	NEIL3	-1.5919	-0.0828108	0.0454861	0.704062	nei like DNA glycosylase 3 [Source:HGNC Symbol;Acc:HGNC:24573]
ENSG00000167996	FTH1	1.01966	12.0127	0.0454994	0.704062	ferritin heavy chain 1 [Source:HGNC Symbol;Acc:HGNC:3976]
ENSG00000010017	RANBP9	-0.812777	4.74431	0.0455225	0.704062	RAN binding protein 9 [Source:HGNC Symbol;Acc:HGNC:13727]
ENSG00000143228	NUF2	-1.33463	2.2384	0.0455487	0.704062	NUF2, NDC80 kinetochore complex component [Source:HGNC Symbol;Acc:HGNC:14621]
ENSG00000159259	CHAF1B	-1.33803	1.80542	0.0455567	0.704062	chromatin assembly factor 1 subunit B [Source:HGNC Symbol;Acc:HGNC:1911]
ENSG00000196787	HIST1H2AG	1.14885	-0.262392	0.0455582	0.704062	histone cluster 1 H2A family member g [Source:HGNC Symbol;Acc:HGNC:4737]
ENSG00000169067	ACTBL2	2.11667	-1.76576	0.0456713	0.704062	actin, beta like 2 [Source:HGNC Symbol;Acc:HGNC:17780]
ENSG00000109790	KLHL5	0.592826	5.5459	0.0457354	0.704062	kelch like family member 5 [Source:HGNC Symbol;Acc:HGNC:6356]
ENSG00000073060	SCARB1	1.19718	2.32933	0.0458562	0.704062	scavenger receptor class B member 1 [Source:HGNC Symbol;Acc:HGNC:1664]
ENSG00000171791	BCL2	1.16435	1.10432	0.0458986	0.704062	BCL2, apoptosis regulator [Source:HGNC Symbol;Acc:HGNC:990]
ENSG00000169607	CKAP2L	-1.58874	1.85766	0.0459115	0.704062	cytoskeleton associated protein 2 like [Source:HGNC Symbol;Acc:HGNC:26877]
ENSG00000140092	FBLN5	-0.822765	5.30081	0.0459151	0.704062	fibulin 5 [Source:HGNC Symbol;Acc:HGNC:3602]
ENSG00000196159	FAT4	0.880176	2.70823	0.0459158	0.704062	FAT atypical cadherin 4 [Source:HGNC Symbol;Acc:HGNC:23109]
ENSG00000221990	EXOC3-AS1	0.815641	2.06289	0.0459227	0.704062	EXOC3 antisense RNA 1 [Source:HGNC Symbol;Acc:HGNC:25175]
ENSG00000139914	FITM1	1.45134	-1.48507	0.0459236	0.704062	fat storage inducing transmembrane protein 1 [Source:HGNC Symbol;Acc:HGNC:33714]
ENSG00000169032	MAP2K1	-1.00619	4.47517	0.0459268	0.704062	mitogen-activated protein kinase kinase 1 [Source:HGNC Symbol;Acc:HGNC:6840]
ENSG00000129595	EPB41L4A	-1.58904	-1.64165	0.0460768	0.704062	erythrocyte membrane protein band 4.1 like 4A [Source:HGNC Symbol;Acc:HGNC:13278]
ENSG00000168938	PPIC	-0.475907	7.33042	0.046084	0.704062	peptidylprolyl isomerase C [Source:HGNC Symbol;Acc:HGNC:9256]
ENSG00000133937	GSC	-1.68101	-1.26172	0.0462016	0.704062	goosecoid homeobox [Source:HGNC Symbol;Acc:HGNC:4612]
ENSG00000131386	GALNT15	1.53468	3.13881	0.0462068	0.704062	polypeptide N-acetylgalactosaminyltransferase 15 [Source:HGNC Symbol;Acc:HGNC:21531]
ENSG00000008083	JARID2	0.690495	5.1897	0.0462126	0.704062	jumonji and AT-rich interaction domain containing 2 [Source:HGNC Symbol;Acc:HGNC:6196]
ENSG00000231609		-1.37894	1.23507	0.0462184	0.704062
ENSG00000132383	RPA1	-0.805435	4.39121	0.0462552	0.704062	replication protein A1 [Source:HGNC Symbol;Acc:HGNC:10289]
ENSG00000172795	DCP2	-0.784637	3.21353	0.0462899	0.704062	decapping mRNA 2 [Source:HGNC Symbol;Acc:HGNC:24452]
ENSG00000156170	NDUFAF6	0.58701	3.18237	0.0463441	0.704062	NADH:ubiquinone oxidoreductase complex assembly factor 6 [Source:HGNC Symbol;Acc:HGNC:28625]
ENSG00000165617	DACT1	-1.36796	2.97507	0.0463652	0.704062	dishevelled binding antagonist of beta catenin 1 [Source:HGNC Symbol;Acc:HGNC:17748]
ENSG00000235109	ZSCAN31	1.05704	-0.232042	0.0464158	0.704062	zinc finger and SCAN domain containing 31 [Source:HGNC Symbol;Acc:HGNC:14097]
ENSG00000172738	TMEM217	0.785817	2.38869	0.0465096	0.704062	transmembrane protein 217 [Source:HGNC Symbol;Acc:HGNC:21238]
ENSG00000271784		1.7713	-0.97209	0.0465331	0.704062
ENSG00000170540	ARL6IP1	-0.53134	5.58395	0.0465725	0.704062	ADP ribosylation factor like GTPase 6 interacting protein 1 [Source:HGNC Symbol;Acc:HGNC:697]
ENSG00000215883	CYB5RL	0.839367	1.91366	0.0466838	0.704062	cytochrome b5 reductase like [Source:HGNC Symbol;Acc:HGNC:32220]
ENSG00000197497	ZNF665	1.21086	0.309575	0.0467706	0.704062	zinc finger protein 665 [Source:HGNC Symbol;Acc:HGNC:25885]
ENSG00000198794	SCAMP5	0.70107	2.68461	0.0467748	0.704062	secretory carrier membrane protein 5 [Source:HGNC Symbol;Acc:HGNC:30386]
ENSG00000254469		-1.44643	-0.610467	0.0468491	0.704062	Putative short transient receptor potential channel 2-like protein [Source:UniProtKB/Swiss-Prot;Acc:Q6ZNB5]
ENSG00000164032	H2AFZ	-0.495368	9.29089	0.046884	0.704062	H2A histone family member Z [Source:HGNC Symbol;Acc:HGNC:4741]
ENSG00000278765		-1.63706	-1.31655	0.0468955	0.704062
ENSG00000100116	GCAT	1.12266	4.47851	0.0469463	0.704062	glycine C-acetyltransferase [Source:HGNC Symbol;Acc:HGNC:4188]
ENSG00000166548	TK2	0.60896	5.18352	0.046949	0.704062	thymidine kinase 2, mitochondrial [Source:HGNC Symbol;Acc:HGNC:11831]
ENSG00000004799	PDK4	1.97452	1.24765	0.0469511	0.704062	pyruvate dehydrogenase kinase 4 [Source:HGNC Symbol;Acc:HGNC:8812]
ENSG00000105497	ZNF175	0.564251	2.68902	0.0469651	0.704062	zinc finger protein 175 [Source:HGNC Symbol;Acc:HGNC:12964]
ENSG00000150990	DHX37	0.714896	4.25365	0.0470034	0.704062	DEAH-box helicase 37 [Source:HGNC Symbol;Acc:HGNC:17210]
ENSG00000177932	ZNF354C	-0.697175	2.65741	0.0470043	0.704062	zinc finger protein 354C [Source:HGNC Symbol;Acc:HGNC:16736]
ENSG00000274964		-1.74939	-1.18307	0.0470062	0.704062
ENSG00000274307		-1.16506	-0.296927	0.0470576	0.704067
ENSG00000136153	LMO7	-0.938719	7.81476	0.0470963	0.704067	LIM domain 7 [Source:HGNC Symbol;Acc:HGNC:6646]
ENSG00000102471	NDFIP2	-0.792282	4.65746	0.047216	0.705184	Nedd4 family interacting protein 2 [Source:HGNC Symbol;Acc:HGNC:18537]
ENSG00000136630	HLX	0.824717	3.73849	0.0472982	0.705741	H2.0 like homeobox [Source:HGNC Symbol;Acc:HGNC:4978]
ENSG00000167670	CHAF1A	-0.808906	3.74189	0.0474995	0.708072	chromatin assembly factor 1 subunit A [Source:HGNC Symbol;Acc:HGNC:1910]
ENSG00000113578	FGF1	-0.750884	3.9497	0.0475645	0.708369	fibroblast growth factor 1 [Source:HGNC Symbol;Acc:HGNC:3665]
ENSG00000145604	SKP2	-0.971587	2.85374	0.0478373	0.711273	S-phase kinase associated protein 2 [Source:HGNC Symbol;Acc:HGNC:10901]
ENSG00000131236	CAP1	-0.618392	8.26767	0.0478502	0.711273	cyclase associated actin cytoskeleton regulatory protein 1 [Source:HGNC Symbol;Acc:HGNC:20040]
ENSG00000171817	ZNF540	1.58152	-0.91148	0.0479008	0.711352	zinc finger protein 540 [Source:HGNC Symbol;Acc:HGNC:25331]
ENSG00000151835	SACS	-0.818525	4.35783	0.0480654	0.713121	sacsin molecular chaperone [Source:HGNC Symbol;Acc:HGNC:10519]
ENSG00000156804	FBXO32	0.995008	7.53039	0.04823	0.714322	F-box protein 32 [Source:HGNC Symbol;Acc:HGNC:16731]
ENSG00000251396	LINC01301	-1.49109	-0.599852	0.0482457	0.714322	long intergenic non-protein coding RNA 1301 [Source:HGNC Symbol;Acc:HGNC:50464]
ENSG00000166794	PPIB	-0.745867	5.91155	0.0482829	0.714322	peptidylprolyl isomerase B [Source:HGNC Symbol;Acc:HGNC:9255]
ENSG00000120727	PAIP2	-0.814118	6.31121	0.0484166	0.714373	poly(A) binding protein interacting protein 2 [Source:HGNC Symbol;Acc:HGNC:17970]
ENSG00000183688	RFLNB	-0.583627	6.30485	0.0485548	0.714373	refilin B [Source:HGNC Symbol;Acc:HGNC:28705]
ENSG00000166592	RRAD	2.16914	2.55054	0.0485581	0.714373	RRAD, Ras related glycolysis inhibitor and calcium channel regulator [Source:HGNC Symbol;Acc:HGNC:10446]
ENSG00000204237	OXLD1	0.65117	4.31985	0.0485686	0.714373	oxidoreductase like domain containing 1 [Source:HGNC Symbol;Acc:HGNC:27901]
ENSG00000234636	MED14OS	-1.33081	-0.156756	0.0485821	0.714373	MED14 opposite strand [Source:HGNC Symbol;Acc:HGNC:40162]
ENSG00000031081	ARHGAP31	0.475299	4.60687	0.0486012	0.714373	Rho GTPase activating protein 31 [Source:HGNC Symbol;Acc:HGNC:29216]
ENSG00000167554	ZNF610	2.12588	-0.768075	0.0486598	0.714373	zinc finger protein 610 [Source:HGNC Symbol;Acc:HGNC:26687]
ENSG00000164615	CAMLG	0.528777	6.811	0.0486987	0.714373	calcium modulating ligand [Source:HGNC Symbol;Acc:HGNC:1471]
ENSG00000118894	EEF2KMT	0.827482	3.39755	0.0487327	0.714373	eukaryotic elongation factor 2 lysine methyltransferase [Source:HGNC Symbol;Acc:HGNC:32221]
ENSG00000114346	ECT2	-0.715513	3.41226	0.0487776	0.714373	epithelial cell transforming 2 [Source:HGNC Symbol;Acc:HGNC:3155]
ENSG00000165449	SLC16A9	0.939363	0.354596	0.0487869	0.714373	solute carrier family 16 member 9 [Source:HGNC Symbol;Acc:HGNC:23520]
ENSG00000143341	HMCN1	0.895785	2.15088	0.0489654	0.716319	hemicentin 1 [Source:HGNC Symbol;Acc:HGNC:19194]
ENSG00000268894	PLCE1-AS1	-1.99717	0.86571	0.0491331	0.717681	PLCE1 antisense RNA 1 [Source:HGNC Symbol;Acc:HGNC:45193]
ENSG00000166920	C15orf48	1.58913	0.934016	0.04915	0.717681	chromosome 15 open reading frame 48 [Source:HGNC Symbol;Acc:HGNC:29898]
ENSG00000140526	ABHD2	0.555208	7.58878	0.049225	0.718108	abhydrolase domain containing 2 [Source:HGNC Symbol;Acc:HGNC:18717]
ENSG00000145293	ENOPH1	-0.816946	4.53361	0.0493955	0.719927	enolase-phosphatase 1 [Source:HGNC Symbol;Acc:HGNC:24599]
ENSG00000174136	RGMB	0.521196	5.4736	0.0495705	0.721484	repulsive guidance molecule BMP co-receptor b [Source:HGNC Symbol;Acc:HGNC:26896]
ENSG00000235863	B3GALT4	-1.78558	0.50034	0.0496071	0.721484	beta-1,3-galactosyltransferase 4 [Source:HGNC Symbol;Acc:HGNC:919]
ENSG00000156970	BUB1B	-1.46752	1.31755	0.0496658	0.721484	BUB1 mitotic checkpoint serine/threonine kinase B [Source:HGNC Symbol;Acc:HGNC:1149]
ENSG00000151131	C12orf45	0.835883	3.74653	0.0497169	0.721484	chromosome 12 open reading frame 45 [Source:HGNC Symbol;Acc:HGNC:28628]
ENSG00000127951	FGL2	-1.12487	-1.16835	0.049763	0.721484	fibrinogen like 2 [Source:HGNC Symbol;Acc:HGNC:3696]
ENSG00000240418	RPS2P51	1.32959	-1.26118	0.0497781	0.721484	Ribosomal Protein S2 Pseudogene 51
ENSG00000099958	DERL3	-1.60109	-1.80573	0.0500457	0.72329	derlin 3 [Source:HGNC Symbol;Acc:HGNC:14236]
ENSG00000143067	ZNF697	0.920982	4.36346	0.0501972	0.72329	zinc finger protein 697 [Source:HGNC Symbol;Acc:HGNC:32034]
ENSG00000224687	RASAL2-AS1	0.686275	2.25903	0.0502094	0.72329	RASAL2 antisense RNA 1 [Source:HGNC Symbol;Acc:HGNC:44170]
ENSG00000137804	NUSAP1	-1.53822	2.91257	0.0502485	0.72329	nucleolar and spindle associated protein 1 [Source:HGNC Symbol;Acc:HGNC:18538]
ENSG00000165195	PIGA	-1.03527	0.838101	0.0502959	0.72329	phosphatidylinositol glycan anchor biosynthesis class A [Source:HGNC Symbol;Acc:HGNC:8957]
ENSG00000100206	DMC1	-1.61454	-0.491365	0.0503462	0.72329	DNA meiotic recombinase 1 [Source:HGNC Symbol;Acc:HGNC:2927]
ENSG00000169682	SPNS1	1.03525	0.613864	0.050365	0.72329	sphingolipid transporter 1 (putative) [Source:HGNC Symbol;Acc:HGNC:30621]
ENSG00000182774	RPS17	-1.50815	-0.715606	0.0503925	0.72329	ribosomal protein S17 [Source:HGNC Symbol;Acc:HGNC:10397]
ENSG00000123643	SLC36A1	-0.605781	4.20163	0.0503938	0.72329	solute carrier family 36 member 1 [Source:HGNC Symbol;Acc:HGNC:18761]
ENSG00000172260	NEGR1	0.621519	6.98676	0.0504776	0.72329	neuronal growth regulator 1 [Source:HGNC Symbol;Acc:HGNC:17302]
ENSG00000213551	DNAJC9	-0.916731	4.0561	0.0504787	0.72329	DnaJ heat shock protein family (Hsp40) member C9 [Source:HGNC Symbol;Acc:HGNC:19123]
ENSG00000134333	LDHA	-1.01084	8.47668	0.0505062	0.72329	lactate dehydrogenase A [Source:HGNC Symbol;Acc:HGNC:6535]
ENSG00000155959	VBP1	-0.497289	5.16046	0.050581	0.72329	VHL binding protein 1 [Source:HGNC Symbol;Acc:HGNC:12662]
ENSG00000125384	PTGER2	1.14795	3.11375	0.0506313	0.72329	prostaglandin E receptor 2 [Source:HGNC Symbol;Acc:HGNC:9594]
ENSG00000074356	NCBP3	-0.573023	4.90869	0.050648	0.72329	nuclear cap binding subunit 3 [Source:HGNC Symbol;Acc:HGNC:24612]
ENSG00000164463	CREBRF	0.648126	3.79367	0.0507005	0.72329	CREB3 regulatory factor [Source:HGNC Symbol;Acc:HGNC:24050]
ENSG00000244019	RPS2P24	1.38972	-1.72685	0.0507265	0.72329	ribosomal protein S2 pseudogene 24 [Source:HGNC Symbol;Acc:HGNC:35887]
ENSG00000112245	PTP4A1	-0.572692	8.67445	0.0507411	0.72329	protein tyrosine phosphatase type IVA, member 1 [Source:HGNC Symbol;Acc:HGNC:9634]
ENSG00000185033	SEMA4B	1.01936	2.02751	0.0508218	0.72329	semaphorin 4B [Source:HGNC Symbol;Acc:HGNC:10730]
ENSG00000143499	SMYD2	-0.720959	5.43996	0.0508243	0.72329	SET and MYND domain containing 2 [Source:HGNC Symbol;Acc:HGNC:20982]
ENSG00000125844	RRBP1	-0.642321	7.64888	0.0509296	0.724132	ribosome binding protein 1 [Source:HGNC Symbol;Acc:HGNC:10448]
ENSG00000227517	LINC01483	1.78044	-1.40883	0.0511439	0.725474	long intergenic non-protein coding RNA 1483 [Source:HGNC Symbol;Acc:HGNC:51130]
ENSG00000137975	CLCA2	2.81444	1.04708	0.0511571	0.725474	chloride channel accessory 2 [Source:HGNC Symbol;Acc:HGNC:2016]
ENSG00000118407	FILIP1	1.99506	-0.869276	0.0511881	0.725474	filamin A interacting protein 1 [Source:HGNC Symbol;Acc:HGNC:21015]
ENSG00000275180		0.81496	1.81463	0.0512088	0.725474
ENSG00000100749	VRK1	-0.729012	3.36902	0.051311	0.725963	vaccinia related kinase 1 [Source:HGNC Symbol;Acc:HGNC:12718]
ENSG00000173947	PIFO	2.07197	-0.589474	0.0513738	0.725963	primary cilia formation [Source:HGNC Symbol;Acc:HGNC:27009]
ENSG00000220130		-0.782267	4.95767	0.0513873	0.725963
ENSG00000104765	BNIP3L	-0.69889	7.03798	0.0514584	0.725963	BCL2 interacting protein 3 like [Source:HGNC Symbol;Acc:HGNC:1085]
ENSG00000163297	ANTXR2	-0.647004	4.61304	0.0514746	0.725963	anthrax toxin receptor 2 [Source:HGNC Symbol;Acc:HGNC:21732]
ENSG00000177425	PAWR	-0.511183	7.34427	0.051617	0.727076	pro-apoptotic WT1 regulator [Source:HGNC Symbol;Acc:HGNC:8614]
ENSG00000172687	ZNF738	-0.981873	0.680711	0.0516462	0.727076	zinc finger protein 738 [Source:HGNC Symbol;Acc:HGNC:32469]
ENSG00000180209	MYLPF	1.09289	3.84979	0.0516951	0.727112	myosin light chain, phosphorylatable, fast skeletal muscle [Source:HGNC Symbol;Acc:HGNC:29824]
ENSG00000153162	BMP6	-1.43678	2.02544	0.0517795	0.727486	bone morphogenetic protein 6 [Source:HGNC Symbol;Acc:HGNC:1073]
ENSG00000156469	MTERF3	-0.878078	1.3294	0.051856	0.727486	mitochondrial transcription termination factor 3 [Source:HGNC Symbol;Acc:HGNC:24258]
ENSG00000196230	TUBB	-0.583968	10.2036	0.0518607	0.727486	tubulin beta class I [Source:HGNC Symbol;Acc:HGNC:20778]
ENSG00000151690	MFSD6	1.21559	1.70738	0.0519593	0.727565	major facilitator superfamily domain containing 6 [Source:HGNC Symbol;Acc:HGNC:24711]
ENSG00000215218	UBE2QL1	1.32927	-1.58703	0.0520034	0.727565	ubiquitin conjugating enzyme E2 Q family like 1 [Source:HGNC Symbol;Acc:HGNC:37269]
ENSG00000181722	ZBTB20	0.875886	5.63709	0.0520053	0.727565	zinc finger and BTB domain containing 20 [Source:HGNC Symbol;Acc:HGNC:13503]
ENSG00000115257	PCSK4	1.69495	-0.428353	0.0521097	0.728376	proprotein convertase subtilisin/kexin type 4 [Source:HGNC Symbol;Acc:HGNC:8746]
ENSG00000238227	TMEM250	-0.757402	7.0141	0.0521637	0.728482	transmembrane protein 250 [Source:HGNC Symbol;Acc:HGNC:31009]
ENSG00000157693	TMEM268	0.725466	3.35182	0.0522263	0.728708	transmembrane protein 268 [Source:HGNC Symbol;Acc:HGNC:24513]
ENSG00000150756	FAM173B	-0.770438	2.26561	0.0523148	0.728991	family with sequence similarity 173 member B [Source:HGNC Symbol;Acc:HGNC:27029]
ENSG00000099377	HSD3B7	-0.808257	2.04447	0.0523837	0.728991	hydroxy-delta-5-steroid dehydrogenase, 3 beta- and steroid delta-isomerase 7 [Source:HGNC Symbol;Acc:HGNC:18324]
ENSG00000112182	BACH2	1.71418	1.57962	0.052386	0.728991	BTB domain and CNC homolog 2 [Source:HGNC Symbol;Acc:HGNC:14078]
ENSG00000173214	MFSD4B	0.679759	1.78992	0.0526134	0.731508	major facilitator superfamily domain containing 4B [Source:HGNC Symbol;Acc:HGNC:21053]
ENSG00000129473	BCL2L2	-1.18105	2.85466	0.0527484	0.732287	BCL2 like 2 [Source:HGNC Symbol;Acc:HGNC:995]
ENSG00000115548	KDM3A	-0.575486	4.05773	0.0528116	0.732287	lysine demethylase 3A [Source:HGNC Symbol;Acc:HGNC:20815]
ENSG00000136273	HUS1	-0.562763	3.42543	0.0528568	0.732287	HUS1 checkpoint clamp component [Source:HGNC Symbol;Acc:HGNC:5309]
ENSG00000106066	CPVL	1.83176	-1.71643	0.0529151	0.732287	carboxypeptidase, vitellogenic like [Source:HGNC Symbol;Acc:HGNC:14399]
ENSG00000245556	SCAMP1-AS1	1.01079	3.49611	0.0529287	0.732287	SCAMP1 antisense RNA 1 [Source:HGNC Symbol;Acc:HGNC:50544]
ENSG00000162909	CAPN2	-0.442101	6.88978	0.0530147	0.732287	calpain 2 [Source:HGNC Symbol;Acc:HGNC:1479]
ENSG00000253767	PCDHGA8	-1.70699	-1.50408	0.05313	0.732287	protocadherin gamma subfamily A, 8 [Source:HGNC Symbol;Acc:HGNC:8706]
ENSG00000278576		-1.67206	-2.01427	0.0531619	0.732287
ENSG00000254473		1.90823	-1.56722	0.0531635	0.732287
ENSG00000156273	BACH1	-0.904494	3.58896	0.0531996	0.732287	BTB domain and CNC homolog 1 [Source:HGNC Symbol;Acc:HGNC:935]
ENSG00000171469	ZNF561	0.689019	3.98493	0.0532589	0.732287	zinc finger protein 561 [Source:HGNC Symbol;Acc:HGNC:28684]
ENSG00000203721	LINC00862	-1.15669	-1.42795	0.0533637	0.732287	long intergenic non-protein coding RNA 862 [Source:HGNC Symbol;Acc:HGNC:21901]
ENSG00000228716	DHFR	-1.12211	2.38806	0.0533703	0.732287	dihydrofolate reductase [Source:HGNC Symbol;Acc:HGNC:2861]
ENSG00000163694	RBM47	1.71232	-0.862644	0.0533763	0.732287	RNA binding motif protein 47 [Source:HGNC Symbol;Acc:HGNC:30358]
ENSG00000166881	NEMP1	-0.911681	1.49851	0.0534895	0.732287	nuclear envelope integral membrane protein 1 [Source:HGNC Symbol;Acc:HGNC:29001]
ENSG00000147164	SNX12	-0.787996	7.12283	0.053675	0.732287	sorting nexin 12 [Source:HGNC Symbol;Acc:HGNC:14976]
ENSG00000270039		-0.892887	0.467187	0.0537089	0.732287
ENSG00000166793	YPEL4	1.70712	-1.22116	0.0537141	0.732287	yippee like 4 [Source:HGNC Symbol;Acc:HGNC:18328]
ENSG00000179630	LACC1	1.04835	3.94884	0.0537173	0.732287	laccase domain containing 1 [Source:HGNC Symbol;Acc:HGNC:26789]
ENSG00000197930	ERO1A	-0.577357	5.64557	0.0538104	0.732287	endoplasmic reticulum oxidoreductase 1 alpha [Source:HGNC Symbol;Acc:HGNC:13280]
ENSG00000120942	UBIAD1	0.754329	4.52462	0.0538219	0.732287	UbiA prenyltransferase domain containing 1 [Source:HGNC Symbol;Acc:HGNC:30791]
ENSG00000271870		1.07923	-0.0129475	0.0538302	0.732287
ENSG00000163931	TKT	0.662946	7.81681	0.0538626	0.732287	transketolase [Source:HGNC Symbol;Acc:HGNC:11834]
ENSG00000122566	HNRNPA2B1	-0.549608	8.26927	0.0538684	0.732287	heterogeneous nuclear ribonucleoprotein A2/B1 [Source:HGNC Symbol;Acc:HGNC:5033]
ENSG00000170145	SIK2	0.778577	4.99089	0.0539392	0.732287	salt inducible kinase 2 [Source:HGNC Symbol;Acc:HGNC:21680]
ENSG00000172183	ISG20	-1.37638	0.964711	0.0539549	0.732287	interferon stimulated exonuclease gene 20 [Source:HGNC Symbol;Acc:HGNC:6130]
ENSG00000148344	PTGES	-1.1562	9.1375	0.053975	0.732287	prostaglandin E synthase [Source:HGNC Symbol;Acc:HGNC:9599]
ENSG00000248161		0.968559	1.1832	0.0539757	0.732287
ENSG00000116191	RALGPS2	0.505601	5.46234	0.0540338	0.732442	Ral GEF with PH domain and SH3 binding motif 2 [Source:HGNC Symbol;Acc:HGNC:30279]
ENSG00000224786	CETN4P	1.47816	-0.691076	0.0542812	0.734961	centrin 4, pseudogene [Source:HGNC Symbol;Acc:HGNC:35450]
ENSG00000117724	CENPF	-1.37816	4.39175	0.0543132	0.734961	centromere protein F [Source:HGNC Symbol;Acc:HGNC:1857]
ENSG00000271270	TMCC1-AS1	0.95713	1.32969	0.0544211	0.735619	TMCC1 antisense RNA 1 (head to head) [Source:HGNC Symbol;Acc:HGNC:49060]
ENSG00000146670	CDCA5	-1.17762	2.20173	0.0544556	0.735619	cell division cycle associated 5 [Source:HGNC Symbol;Acc:HGNC:14626]
ENSG00000215089	KRT18P11	-1.4466	-0.904782	0.0545963	0.736474	keratin 18 pseudogene 11 [Source:HGNC Symbol;Acc:HGNC:6431]
ENSG00000077721	UBE2A	-0.577963	6.32119	0.0546127	0.736474	ubiquitin conjugating enzyme E2 A [Source:HGNC Symbol;Acc:HGNC:12472]
ENSG00000135966	TGFBRAP1	0.610057	4.79724	0.0547334	0.737273	transforming growth factor beta receptor associated protein 1 [Source:HGNC Symbol;Acc:HGNC:16836]
ENSG00000163820	FYCO1	0.743971	4.31923	0.0547659	0.737273	FYVE and coiled-coil domain containing 1 [Source:HGNC Symbol;Acc:HGNC:14673]
ENSG00000172380	GNG12	-0.821103	6.18521	0.0549929	0.73868	G protein subunit gamma 12 [Source:HGNC Symbol;Acc:HGNC:19663]
ENSG00000271180		1.94847	-1.122	0.055031	0.73868
ENSG00000196218	RYR1	1.43039	1.47852	0.0551022	0.73868	ryanodine receptor 1 [Source:HGNC Symbol;Acc:HGNC:10483]
ENSG00000185129	PURA	-0.769444	5.76391	0.0551473	0.73868	purine rich element binding protein A [Source:HGNC Symbol;Acc:HGNC:9701]
ENSG00000187955	COL14A1	-1.12831	1.74457	0.0551719	0.73868	collagen type XIV alpha 1 chain [Source:HGNC Symbol;Acc:HGNC:2191]
ENSG00000126453	BCL2L12	-0.475774	5.05678	0.0551912	0.73868	BCL2 like 12 [Source:HGNC Symbol;Acc:HGNC:13787]
ENSG00000198015	MRPL42	-0.603312	5.28198	0.0551998	0.73868	mitochondrial ribosomal protein L42 [Source:HGNC Symbol;Acc:HGNC:14493]
ENSG00000140320	BAHD1	-0.607823	3.87546	0.055391	0.73923	bromo adjacent homology domain containing 1 [Source:HGNC Symbol;Acc:HGNC:29153]
ENSG00000057252	SOAT1	-0.510111	4.57649	0.055401	0.73923	sterol O-acyltransferase 1 [Source:HGNC Symbol;Acc:HGNC:11177]
ENSG00000079819	EPB41L2	-1.07186	6.20641	0.0554187	0.73923	erythrocyte membrane protein band 4.1 like 2 [Source:HGNC Symbol;Acc:HGNC:3379]
ENSG00000243314		1.7659	-1.46846	0.055461	0.73923
ENSG00000184357	HIST1H1B	-1.63383	0.3823	0.0554764	0.73923	histone cluster 1 H1 family member b [Source:HGNC Symbol;Acc:HGNC:4719]
ENSG00000087460	GNAS	-0.501847	7.93834	0.0555483	0.73923	GNAS complex locus [Source:HGNC Symbol;Acc:HGNC:4392]
ENSG00000119772	DNMT3A	0.716174	3.34822	0.0555706	0.73923	DNA methyltransferase 3 alpha [Source:HGNC Symbol;Acc:HGNC:2978]
ENSG00000112379	ARFGEF3	1.4127	-1.5931	0.0556952	0.739773	ARFGEF family member 3 [Source:HGNC Symbol;Acc:HGNC:21213]
ENSG00000157895	C12orf43	0.472426	4.27253	0.0557057	0.739773	chromosome 12 open reading frame 43 [Source:HGNC Symbol;Acc:HGNC:25719]
ENSG00000173542	MOB1B	-0.671892	4.0388	0.0558329	0.740271	MOB kinase activator 1B [Source:HGNC Symbol;Acc:HGNC:29801]
ENSG00000178776	C5orf46	-1.06086	3.66415	0.0558375	0.740271	chromosome 5 open reading frame 46 [Source:HGNC Symbol;Acc:HGNC:33768]
ENSG00000185052	SLC24A3	-0.961588	1.76543	0.0559862	0.740318	solute carrier family 24 member 3 [Source:HGNC Symbol;Acc:HGNC:10977]
ENSG00000169504	CLIC4	-0.978829	8.63434	0.0560067	0.740318	chloride intracellular channel 4 [Source:HGNC Symbol;Acc:HGNC:13518]
ENSG00000124126	PREX1	1.16108	2.57698	0.0560802	0.740318	phosphatidylinositol-3,4,5-trisphosphate dependent Rac exchange factor 1 [Source:HGNC Symbol;Acc:HGNC:32594]
ENSG00000177728	TMEM94	0.67227	3.08139	0.0561554	0.740318	transmembrane protein 94 [Source:HGNC Symbol;Acc:HGNC:28983]
ENSG00000104427	ZC2HC1A	-0.701471	4.29845	0.0561854	0.740318	zinc finger C2HC-type containing 1A [Source:HGNC Symbol;Acc:HGNC:24277]
ENSG00000137764	MAP2K5	0.749126	3.51265	0.0561944	0.740318	mitogen-activated protein kinase kinase 5 [Source:HGNC Symbol;Acc:HGNC:6845]
ENSG00000198720	ANKRD13B	0.986704	1.64382	0.0562112	0.740318	ankyrin repeat domain 13B [Source:HGNC Symbol;Acc:HGNC:26363]
ENSG00000272841		1.2726	1.57581	0.0562184	0.740318
ENSG00000231878	SNRPFP1	-1.33483	-1.54334	0.0563075	0.740849	small nuclear ribonucleoprotein polypeptide F pseudogene 1 [Source:HGNC Symbol;Acc:HGNC:16551]
ENSG00000183160	TMEM119	0.965563	5.3252	0.0564326	0.740849	transmembrane protein 119 [Source:HGNC Symbol;Acc:HGNC:27884]
ENSG00000183196	CHST6	-1.44391	-0.702438	0.0564596	0.740849	carbohydrate sulfotransferase 6 [Source:HGNC Symbol;Acc:HGNC:6938]
ENSG00000085117	CD82	0.890847	7.5791	0.0564994	0.740849	CD82 molecule [Source:HGNC Symbol;Acc:HGNC:6210]
ENSG00000234465	PINLYP	1.25381	0.0438751	0.056569	0.740849	phospholipase A2 inhibitor and LY6/PLAUR domain containing [Source:HGNC Symbol;Acc:HGNC:44206]
ENSG00000131323	TRAF3	0.6124	4.64138	0.0565907	0.740849	TNF receptor associated factor 3 [Source:HGNC Symbol;Acc:HGNC:12033]
ENSG00000109466	KLHL2	-0.735747	2.37754	0.0566563	0.740849	kelch like family member 2 [Source:HGNC Symbol;Acc:HGNC:6353]
ENSG00000117519	CNN3	-0.789193	7.85741	0.0566576	0.740849	calponin 3 [Source:HGNC Symbol;Acc:HGNC:2157]
ENSG00000117000	RLF	-0.760986	5.32273	0.0566835	0.740849	rearranged L-myc fusion [Source:HGNC Symbol;Acc:HGNC:10025]
ENSG00000076382	SPAG5	-1.4306	1.01539	0.0568088	0.741143	sperm associated antigen 5 [Source:HGNC Symbol;Acc:HGNC:13452]
ENSG00000101017	CD40	1.10002	1.85935	0.0568449	0.741143	CD40 molecule [Source:HGNC Symbol;Acc:HGNC:11919]
ENSG00000136169	SETDB2	0.772234	2.10829	0.0568965	0.741143	SET domain bifurcated 2 [Source:HGNC Symbol;Acc:HGNC:20263]
ENSG00000117115	PADI2	-1.71952	-0.658173	0.0569347	0.741143	peptidyl arginine deiminase 2 [Source:HGNC Symbol;Acc:HGNC:18341]
ENSG00000139517	LNX2	0.591911	3.50024	0.056942	0.741143	ligand of numb-protein X 2 [Source:HGNC Symbol;Acc:HGNC:20421]
ENSG00000210049	MT-TF	-0.947596	4.40743	0.0570948	0.74207	mitochondrially encoded tRNA phenylalanine [Source:HGNC Symbol;Acc:HGNC:7481]
ENSG00000173226	IQCB1	-0.763763	3.35528	0.0571077	0.74207	IQ motif containing B1 [Source:HGNC Symbol;Acc:HGNC:28949]
ENSG00000116285	ERRFI1	-1.12279	5.95653	0.057164	0.742186	ERBB receptor feedback inhibitor 1 [Source:HGNC Symbol;Acc:HGNC:18185]
ENSG00000120256	LRP11	-0.479892	4.42831	0.057242	0.742276	LDL receptor related protein 11 [Source:HGNC Symbol;Acc:HGNC:16936]
ENSG00000142945	KIF2C	-1.36013	2.75453	0.0572686	0.742276	kinesin family member 2C [Source:HGNC Symbol;Acc:HGNC:6393]
ENSG00000104731	KLHDC4	0.827929	4.23761	0.0573545	0.742276	kelch domain containing 4 [Source:HGNC Symbol;Acc:HGNC:25272]
ENSG00000196083	IL1RAP	0.892048	2.25644	0.0573601	0.742276	interleukin 1 receptor accessory protein [Source:HGNC Symbol;Acc:HGNC:5995]
ENSG00000240891	PLCXD2	1.19627	-0.928635	0.0574413	0.742589	phosphatidylinositol specific phospholipase C X domain containing 2 [Source:HGNC Symbol;Acc:HGNC:26462]
ENSG00000165704	HPRT1	-0.497632	3.70591	0.057559	0.742589	hypoxanthine phosphoribosyltransferase 1 [Source:HGNC Symbol;Acc:HGNC:5157]
ENSG00000183778	B3GALT5	1.49429	-0.862142	0.0576255	0.742589	beta-1,3-galactosyltransferase 5 [Source:HGNC Symbol;Acc:HGNC:920]
ENSG00000228436		1.28326	-0.0349273	0.0576712	0.742589
ENSG00000218336	TENM3	0.732657	4.55223	0.0577059	0.742589	teneurin transmembrane protein 3 [Source:HGNC Symbol;Acc:HGNC:29944]
ENSG00000099949	LZTR1	0.634252	3.57076	0.0577326	0.742589	leucine zipper like transcription regulator 1 [Source:HGNC Symbol;Acc:HGNC:6742]
ENSG00000153898	MCOLN2	1.4936	-0.304717	0.0577593	0.742589	mucolipin 2 [Source:HGNC Symbol;Acc:HGNC:13357]
ENSG00000243504	RPS23P1	1.14178	-0.850615	0.0577627	0.742589	ribosomal protein S23 pseudogene 1 [Source:HGNC Symbol;Acc:HGNC:16043]
ENSG00000183580	FBXL7	-0.647058	4.00608	0.0578368	0.742933	F-box and leucine rich repeat protein 7 [Source:HGNC Symbol;Acc:HGNC:13604]
ENSG00000232412		1.10576	0.0926098	0.0579064	0.743219
ENSG00000164684	ZNF704	-1.05748	0.29685	0.0580499	0.743514	zinc finger protein 704 [Source:HGNC Symbol;Acc:HGNC:32291]
ENSG00000231890	DARS-AS1	-1.25432	0.798854	0.0581547	0.743514	DARS antisense RNA 1 [Source:HGNC Symbol;Acc:HGNC:40170]
ENSG00000189320	FAM180A	-1.16275	4.25837	0.0582665	0.743514	family with sequence similarity 180 member A [Source:HGNC Symbol;Acc:HGNC:33773]
ENSG00000231549	ATP5MDP1	1.03709	1.36647	0.0582912	0.743514	ATP synthase membrane subunit DAPIT pseudogene 1 [Source:HGNC Symbol;Acc:HGNC:31716]
ENSG00000182901	RGS7	-1.39193	-1.0083	0.0585483	0.743514	regulator of G protein signaling 7 [Source:HGNC Symbol;Acc:HGNC:10003]
ENSG00000158163	DZIP1L	-0.581554	3.29676	0.0585631	0.743514	DAZ interacting zinc finger protein 1 like [Source:HGNC Symbol;Acc:HGNC:26551]
ENSG00000167700	MFSD3	0.640487	4.26722	0.058663	0.743514	major facilitator superfamily domain containing 3 [Source:HGNC Symbol;Acc:HGNC:25157]
ENSG00000020922	MRE11	-0.779207	3.20284	0.0586707	0.743514	MRE11 homolog, double strand break repair nuclease [Source:HGNC Symbol;Acc:HGNC:7230]
ENSG00000197616	MYH6	1.53154	-0.157946	0.0586829	0.743514	myosin heavy chain 6 [Source:HGNC Symbol;Acc:HGNC:7576]
ENSG00000237310		0.944629	1.56309	0.0586944	0.743514
ENSG00000158373	HIST1H2BD	1.00722	3.32494	0.0587077	0.743514	histone cluster 1 H2B family member d [Source:HGNC Symbol;Acc:HGNC:4747]
ENSG00000187266	EPOR	-1.32332	-1.09707	0.0587581	0.743514	erythropoietin receptor [Source:HGNC Symbol;Acc:HGNC:3416]
ENSG00000270388	MTCO3P22	1.26687	-0.600369	0.0587747	0.743514	mitochondrially encoded cytochrome c oxidase III pseudogene 22 [Source:HGNC Symbol;Acc:HGNC:52125]
ENSG00000196290	NIF3L1	-0.765413	3.4745	0.0588551	0.743514	NGG1 interacting factor 3 like 1 [Source:HGNC Symbol;Acc:HGNC:13390]
ENSG00000163704	PRRT3	0.947595	4.11429	0.0589225	0.743514	proline rich transmembrane protein 3 [Source:HGNC Symbol;Acc:HGNC:26591]
ENSG00000162062	TEDC2	-0.904355	1.79595	0.059015	0.743514	tubulin epsilon and delta complex 2 [Source:HGNC Symbol;Acc:HGNC:25849]
ENSG00000126106	TMEM53	0.694826	2.74098	0.0590502	0.743514	transmembrane protein 53 [Source:HGNC Symbol;Acc:HGNC:26186]
ENSG00000073331	ALPK1	0.715052	3.23076	0.0590868	0.743514	alpha kinase 1 [Source:HGNC Symbol;Acc:HGNC:20917]
ENSG00000120318	ARAP3	1.02455	2.24724	0.0591064	0.743514	ArfGAP with RhoGAP domain, ankyrin repeat and PH domain 3 [Source:HGNC Symbol;Acc:HGNC:24097]
ENSG00000263883	EEF1DP7	1.44009	-0.0194263	0.0591462	0.743514	eukaryotic translation elongation factor 1 delta pseudogene 7 [Source:HGNC Symbol;Acc:HGNC:51457]
ENSG00000163535	SGO2	-1.1826	2.95787	0.0591779	0.743514	shugoshin 2 [Source:HGNC Symbol;Acc:HGNC:30812]
ENSG00000279881		-1.14124	0.565681	0.0592044	0.743514
ENSG00000127507	ADGRE2	2.56244	-0.229041	0.0592172	0.743514	adhesion G protein-coupled receptor E2 [Source:HGNC Symbol;Acc:HGNC:3337]
ENSG00000137767	SQOR	0.781316	5.70204	0.0592268	0.743514	sulfide quinone oxidoreductase [Source:HGNC Symbol;Acc:HGNC:20390]
ENSG00000109917	ZPR1	0.482491	5.34253	0.0592784	0.743514	ZPR1 zinc finger [Source:HGNC Symbol;Acc:HGNC:13051]
ENSG00000120868	APAF1	-0.91161	2.44825	0.0593704	0.743514	apoptotic peptidase activating factor 1 [Source:HGNC Symbol;Acc:HGNC:576]
ENSG00000074054	CLASP1	-0.545184	5.43621	0.0593848	0.743514	cytoplasmic linker associated protein 1 [Source:HGNC Symbol;Acc:HGNC:17088]
ENSG00000129235	TXNDC17	-0.772734	7.48846	0.0594116	0.743514	thioredoxin domain containing 17 [Source:HGNC Symbol;Acc:HGNC:28218]
ENSG00000155465	SLC7A7	1.03601	1.04091	0.0594248	0.743514	solute carrier family 7 member 7 [Source:HGNC Symbol;Acc:HGNC:11065]
ENSG00000131351	HAUS8	-1.08199	1.78756	0.0594258	0.743514	HAUS augmin like complex subunit 8 [Source:HGNC Symbol;Acc:HGNC:30532]
ENSG00000005812	FBXL3	-0.594287	3.99594	0.0594858	0.743514	F-box and leucine rich repeat protein 3 [Source:HGNC Symbol;Acc:HGNC:13599]
ENSG00000178882	RFLNA	0.843898	7.31539	0.059517	0.743514	refilin A [Source:HGNC Symbol;Acc:HGNC:27051]
ENSG00000088826	SMOX	0.882802	3.19076	0.0596038	0.743514	spermine oxidase [Source:HGNC Symbol;Acc:HGNC:15862]
ENSG00000131747	TOP2A	-1.3216	6.52394	0.0596154	0.743514	DNA topoisomerase II alpha [Source:HGNC Symbol;Acc:HGNC:11989]
ENSG00000028277	POU2F2	1.34272	2.83834	0.0596258	0.743514	POU class 2 homeobox 2 [Source:HGNC Symbol;Acc:HGNC:9213]
ENSG00000197140	ADAM32	1.67056	-0.869295	0.0596346	0.743514	ADAM metallopeptidase domain 32 [Source:HGNC Symbol;Acc:HGNC:15479]
ENSG00000114251	WNT5A	0.810608	6.89504	0.0597671	0.744574	Wnt family member 5A [Source:HGNC Symbol;Acc:HGNC:12784]
ENSG00000100380	ST13	0.477671	7.19507	0.0598175	0.744612	ST13, Hsp70 interacting protein [Source:HGNC Symbol;Acc:HGNC:11343]
ENSG00000024048	UBR2	0.604274	4.20749	0.0599969	0.746253	ubiquitin protein ligase E3 component n-recognin 2 [Source:HGNC Symbol;Acc:HGNC:21289]
ENSG00000231205	ZNF826P	-0.737779	1.2586	0.0600547	0.74638	zinc finger protein 826, pseudogene [Source:HGNC Symbol;Acc:HGNC:33875]
ENSG00000149743	TRPT1	-0.631014	3.50901	0.060166	0.747172	tRNA phosphotransferase 1 [Source:HGNC Symbol;Acc:HGNC:20316]
ENSG00000164117	FBXO8	-0.633141	2.95258	0.0602413	0.747516	F-box protein 8 [Source:HGNC Symbol;Acc:HGNC:13587]
ENSG00000265241	RBM8A	-0.466042	7.45714	0.0603217	0.747922	RNA binding motif protein 8A [Source:HGNC Symbol;Acc:HGNC:9905]
ENSG00000146909	NOM1	-0.491046	4.44695	0.0604171	0.748119	nucleolar protein with MIF4G domain 1 [Source:HGNC Symbol;Acc:HGNC:13244]
ENSG00000272525		1.84879	-1.7569	0.0604731	0.748119
ENSG00000100296	THOC5	0.521499	4.48454	0.0604805	0.748119	THO complex 5 [Source:HGNC Symbol;Acc:HGNC:19074]
ENSG00000012048	BRCA1	-1.03852	3.25034	0.0606704	0.748487	BRCA1, DNA repair associated [Source:HGNC Symbol;Acc:HGNC:1100]
ENSG00000279069		1.74643	-1.3021	0.0606814	0.748487
ENSG00000272870		-1.36688	-0.180029	0.0606843	0.748487
ENSG00000129219	PLD2	0.754082	0.871276	0.0607611	0.748487	phospholipase D2 [Source:HGNC Symbol;Acc:HGNC:9068]
ENSG00000063438	AHRR	0.745009	3.33876	0.0607715	0.748487	aryl-hydrocarbon receptor repressor [Source:HGNC Symbol;Acc:HGNC:346]
ENSG00000179262	RAD23A	0.545578	5.14721	0.0607964	0.748487	RAD23 homolog A, nucleotide excision repair protein [Source:HGNC Symbol;Acc:HGNC:9812]
ENSG00000065328	MCM10	-1.36235	2.13342	0.0608508	0.748569	minichromosome maintenance 10 replication initiation factor [Source:HGNC Symbol;Acc:HGNC:18043]
ENSG00000277161	PIGW	-0.652616	4.55674	0.0609865	0.749652	phosphatidylinositol glycan anchor biosynthesis class W [Source:HGNC Symbol;Acc:HGNC:23213]
ENSG00000135245	HILPDA	-0.583749	6.03659	0.0610546	0.749901	hypoxia inducible lipid droplet associated [Source:HGNC Symbol;Acc:HGNC:28859]
ENSG00000187325	TAF9B	0.676781	3.74817	0.0613716	0.753176	TATA-box binding protein associated factor 9b [Source:HGNC Symbol;Acc:HGNC:17306]
ENSG00000074410	CA12	1.30961	5.65955	0.0614171	0.753176	carbonic anhydrase 12 [Source:HGNC Symbol;Acc:HGNC:1371]
ENSG00000126821	SGPP1	-0.492195	4.87228	0.0617459	0.75386	sphingosine-1-phosphate phosphatase 1 [Source:HGNC Symbol;Acc:HGNC:17720]
ENSG00000064652	SNX24	-0.456417	5.13699	0.0617669	0.75386	sorting nexin 24 [Source:HGNC Symbol;Acc:HGNC:21533]
ENSG00000105792	CFAP69	1.25907	0.552157	0.0617732	0.75386	cilia and flagella associated protein 69 [Source:HGNC Symbol;Acc:HGNC:26107]
ENSG00000170903	MSANTD4	-0.460712	4.56479	0.061784	0.75386	Myb/SANT DNA binding domain containing 4 with coiled-coils [Source:HGNC Symbol;Acc:HGNC:29383]
ENSG00000137936	BCAR3	-0.499371	4.84626	0.0617896	0.75386	BCAR3, NSP family adaptor protein [Source:HGNC Symbol;Acc:HGNC:973]
ENSG00000149554	CHEK1	-0.57696	3.68362	0.0617916	0.75386	checkpoint kinase 1 [Source:HGNC Symbol;Acc:HGNC:1925]
ENSG00000155561	NUP205	-0.640225	2.88127	0.0618091	0.75386	nucleoporin 205 [Source:HGNC Symbol;Acc:HGNC:18658]
ENSG00000155961	RAB39B	1.89122	-1.83652	0.0620417	0.755633	RAB39B, member RAS oncogene family [Source:HGNC Symbol;Acc:HGNC:16499]
ENSG00000183696	UPP1	0.727733	5.17922	0.0620508	0.755633	uridine phosphorylase 1 [Source:HGNC Symbol;Acc:HGNC:12576]
ENSG00000021826	CPS1	-1.17588	0.617292	0.0622022	0.756214	carbamoyl-phosphate synthase 1 [Source:HGNC Symbol;Acc:HGNC:2323]
ENSG00000013619	MAMLD1	-0.923144	2.53041	0.062248	0.756214	mastermind like domain containing 1 [Source:HGNC Symbol;Acc:HGNC:2568]
ENSG00000070808	CAMK2A	1.13464	-0.645585	0.0623099	0.756214	calcium/calmodulin dependent protein kinase II alpha [Source:HGNC Symbol;Acc:HGNC:1460]
ENSG00000131187	F12	1.25933	0.428609	0.0623198	0.756214	coagulation factor XII [Source:HGNC Symbol;Acc:HGNC:3530]
ENSG00000106483	SFRP4	-1.31487	2.28164	0.0623818	0.756214	secreted frizzled related protein 4 [Source:HGNC Symbol;Acc:HGNC:10778]
ENSG00000078018	MAP2	0.982349	2.74848	0.0624128	0.756214	microtubule associated protein 2 [Source:HGNC Symbol;Acc:HGNC:6839]
ENSG00000117586	TNFSF4	-1.24553	-0.618136	0.0624357	0.756214	TNF superfamily member 4 [Source:HGNC Symbol;Acc:HGNC:11934]
ENSG00000172831	CES2	0.669187	6.19896	0.0627274	0.75854	carboxylesterase 2 [Source:HGNC Symbol;Acc:HGNC:1864]
ENSG00000273061	CDC37L1-DT	0.745968	2.45586	0.0628045	0.75854	CDC37L1 divergent transcript [Source:HGNC Symbol;Acc:HGNC:49735]
ENSG00000006377	DLX6	1.60214	0.450756	0.0628289	0.75854	distal-less homeobox 6 [Source:HGNC Symbol;Acc:HGNC:2919]
ENSG00000134882	UBAC2	0.61223	5.681	0.0629157	0.75854	UBA domain containing 2 [Source:HGNC Symbol;Acc:HGNC:20486]
ENSG00000184205	TSPYL2	0.594438	3.28025	0.0629203	0.75854	TSPY like 2 [Source:HGNC Symbol;Acc:HGNC:24358]
ENSG00000143469	SYT14	0.854405	0.762944	0.0629481	0.75854	synaptotagmin 14 [Source:HGNC Symbol;Acc:HGNC:23143]
ENSG00000279589		1.66077	-0.972531	0.0630324	0.75854
ENSG00000128872	TMOD2	-0.646243	2.12719	0.0630483	0.75854	tropomodulin 2 [Source:HGNC Symbol;Acc:HGNC:11872]
ENSG00000210196	MT-TP	-0.763983	6.01097	0.0632015	0.75854	mitochondrially encoded tRNA proline [Source:HGNC Symbol;Acc:HGNC:7494]
ENSG00000155090	KLF10	-1.53465	5.39143	0.0632051	0.75854	Kruppel like factor 10 [Source:HGNC Symbol;Acc:HGNC:11810]
ENSG00000197045	GMFB	-0.448552	5.1716	0.0632925	0.75854	glia maturation factor beta [Source:HGNC Symbol;Acc:HGNC:4373]
ENSG00000034053	APBA2	0.960812	2.89811	0.0632945	0.75854	amyloid beta precursor protein binding family A member 2 [Source:HGNC Symbol;Acc:HGNC:579]
ENSG00000172927	MYEOV	0.925477	0.794484	0.0633333	0.75854	myeloma overexpressed [Source:HGNC Symbol;Acc:HGNC:7563]
ENSG00000148200	NR6A1	1.62006	-1.62779	0.0633509	0.75854	nuclear receptor subfamily 6 group A member 1 [Source:HGNC Symbol;Acc:HGNC:7985]
ENSG00000072736	NFATC3	0.526788	4.1414	0.0633526	0.75854	nuclear factor of activated T cells 3 [Source:HGNC Symbol;Acc:HGNC:7777]
ENSG00000123992	DNPEP	0.689487	4.94019	0.0635744	0.760615	aspartyl aminopeptidase [Source:HGNC Symbol;Acc:HGNC:2981]
ENSG00000197380	DACT3	0.723551	2.0976	0.0636928	0.761064	dishevelled binding antagonist of beta catenin 3 [Source:HGNC Symbol;Acc:HGNC:30745]
ENSG00000111913	RIPOR2	-1.45753	3.67189	0.0637089	0.761064	RHO family interacting cell polarization regulator 2 [Source:HGNC Symbol;Acc:HGNC:13872]
ENSG00000136875	PRPF4	-0.506409	5.00704	0.0637934	0.761494	pre-mRNA processing factor 4 [Source:HGNC Symbol;Acc:HGNC:17349]
ENSG00000123080	CDKN2C	-0.637417	3.15848	0.063862	0.761534	cyclin dependent kinase inhibitor 2C [Source:HGNC Symbol;Acc:HGNC:1789]
ENSG00000069431	ABCC9	1.24405	0.974935	0.0640192	0.761534	ATP binding cassette subfamily C member 9 [Source:HGNC Symbol;Acc:HGNC:60]
ENSG00000049246	PER3	-1.36872	0.715607	0.0640801	0.761534	period circadian regulator 3 [Source:HGNC Symbol;Acc:HGNC:8847]
ENSG00000198901	PRC1	-1.18861	2.97501	0.0641765	0.761534	protein regulator of cytokinesis 1 [Source:HGNC Symbol;Acc:HGNC:9341]
ENSG00000166508	MCM7	-0.835343	4.52445	0.064183	0.761534	minichromosome maintenance complex component 7 [Source:HGNC Symbol;Acc:HGNC:6950]
ENSG00000267106	ZNF561-AS1	0.639773	2.99547	0.0641898	0.761534	ZNF561 antisense RNA 1 (head to head) [Source:HGNC Symbol;Acc:HGNC:27613]
ENSG00000224470	ATXN1L	-1.32922	1.74011	0.0643427	0.761534	ataxin 1 like [Source:HGNC Symbol;Acc:HGNC:33279]
ENSG00000162129	CLPB	0.498591	3.72409	0.0643926	0.761534	ClpB homolog, mitochondrial AAA ATPase chaperonin [Source:HGNC Symbol;Acc:HGNC:30664]
ENSG00000152952	PLOD2	-0.722645	8.51007	0.0644179	0.761534	procollagen-lysine,2-oxoglutarate 5-dioxygenase 2 [Source:HGNC Symbol;Acc:HGNC:9082]
ENSG00000272146	ARF4-AS1	-1.43033	0.0658068	0.0644472	0.761534	ARF4 antisense RNA 1 [Source:HGNC Symbol;Acc:HGNC:51593]
ENSG00000139679	LPAR6	1.00157	2.21608	0.0644475	0.761534	lysophosphatidic acid receptor 6 [Source:HGNC Symbol;Acc:HGNC:15520]
ENSG00000115598	IL1RL2	1.09966	1.78783	0.0644848	0.761534	interleukin 1 receptor like 2 [Source:HGNC Symbol;Acc:HGNC:5999]
ENSG00000132432	SEC61G	-0.726735	9.85437	0.0644863	0.761534	Sec61 translocon gamma subunit [Source:HGNC Symbol;Acc:HGNC:18277]
ENSG00000165806	CASP7	-0.489426	3.53772	0.0645128	0.761534	caspase 7 [Source:HGNC Symbol;Acc:HGNC:1508]
ENSG00000177873	ZNF619	-1.41961	0.264269	0.0645308	0.761534	zinc finger protein 619 [Source:HGNC Symbol;Acc:HGNC:26910]
ENSG00000064199	SPA17	-0.627209	2.77483	0.0646018	0.761534	sperm autoantigenic protein 17 [Source:HGNC Symbol;Acc:HGNC:11210]
ENSG00000120658	ENOX1	1.34983	1.38984	0.0647016	0.761534	ecto-NOX disulfide-thiol exchanger 1 [Source:HGNC Symbol;Acc:HGNC:25474]
ENSG00000184979	USP18	-0.921106	1.16185	0.0647175	0.761534	ubiquitin specific peptidase 18 [Source:HGNC Symbol;Acc:HGNC:12616]
ENSG00000151718	WWC2	-0.822898	5.12331	0.0647668	0.761534	WW and C2 domain containing 2 [Source:HGNC Symbol;Acc:HGNC:24148]
ENSG00000178947	SMIM10L2A	1.59793	-1.47291	0.064767	0.761534	small integral membrane protein 10 like 2A [Source:HGNC Symbol;Acc:HGNC:34499]
ENSG00000267416		1.24022	-0.271135	0.0648996	0.761709
ENSG00000213563	C8orf82	0.479211	4.97417	0.0648998	0.761709	chromosome 8 open reading frame 82 [Source:HGNC Symbol;Acc:HGNC:33826]
ENSG00000077150	NFKB2	0.948187	1.62766	0.0649275	0.761709	nuclear factor kappa B subunit 2 [Source:HGNC Symbol;Acc:HGNC:7795]
ENSG00000054654	SYNE2	-1.373	2.75574	0.065099	0.763078	spectrin repeat containing nuclear envelope protein 2 [Source:HGNC Symbol;Acc:HGNC:17084]
ENSG00000176903	PNMA1	-0.69899	4.09285	0.0651414	0.763078	PNMA family member 1 [Source:HGNC Symbol;Acc:HGNC:9158]
ENSG00000119969	HELLS	-0.846738	3.35868	0.0651905	0.763084	helicase, lymphoid specific [Source:HGNC Symbol;Acc:HGNC:4861]
ENSG00000139182	CLSTN3	0.762391	2.28912	0.0655244	0.764373	calsyntenin 3 [Source:HGNC Symbol;Acc:HGNC:18371]
ENSG00000256667	KLRA1P	1.22453	0.225707	0.065543	0.764373	killer cell lectin like receptor A1, pseudogene [Source:HGNC Symbol;Acc:HGNC:6372]
ENSG00000136738	STAM	-0.718755	3.85233	0.0655839	0.764373	signal transducing adaptor molecule [Source:HGNC Symbol;Acc:HGNC:11357]
ENSG00000167693	NXN	0.77798	6.33783	0.0655849	0.764373	nucleoredoxin [Source:HGNC Symbol;Acc:HGNC:18008]
ENSG00000088451	TGDS	-1.3494	1.19756	0.0656005	0.764373	TDP-glucose 4,6-dehydratase [Source:HGNC Symbol;Acc:HGNC:20324]
ENSG00000144559	TAMM41	0.678179	4.43112	0.0656279	0.764373	TAM41 mitochondrial translocator assembly and maintenance homolog [Source:HGNC Symbol;Acc:HGNC:25187]
ENSG00000167191	GPRC5B	1.06715	0.842345	0.0657028	0.764373	G protein-coupled receptor class C group 5 member B [Source:HGNC Symbol;Acc:HGNC:13308]
ENSG00000118257	NRP2	0.747178	5.9883	0.0657317	0.764373	neuropilin 2 [Source:HGNC Symbol;Acc:HGNC:8005]
ENSG00000247498	GPRC5D-AS1	1.06691	0.630489	0.0657707	0.764373	GPRC5D and HEBP1 antisense RNA 1 [Source:HGNC Symbol;Acc:HGNC:53599]
ENSG00000119699	TGFB3	1.0885	1.40951	0.0657927	0.764373	transforming growth factor beta 3 [Source:HGNC Symbol;Acc:HGNC:11769]
ENSG00000166938	DIS3L	0.566041	3.75113	0.0658363	0.764373	DIS3 like exosome 3'-5' exoribonuclease [Source:HGNC Symbol;Acc:HGNC:28698]
ENSG00000130227	XPO7	0.466265	5.53657	0.0660571	0.765827	exportin 7 [Source:HGNC Symbol;Acc:HGNC:14108]
ENSG00000162066	AMDHD2	0.896123	4.83302	0.0661092	0.765827	amidohydrolase domain containing 2 [Source:HGNC Symbol;Acc:HGNC:24262]
ENSG00000129933	MAU2	0.619308	5.00691	0.0661539	0.765827	MAU2 sister chromatid cohesion factor [Source:HGNC Symbol;Acc:HGNC:29140]
ENSG00000204103	MAFB	1.22627	3.02262	0.0661566	0.765827	MAF bZIP transcription factor B [Source:HGNC Symbol;Acc:HGNC:6408]
ENSG00000261327		1.16165	-0.086398	0.0663146	0.766253
ENSG00000183715	OPCML	-0.927298	-0.365249	0.0664216	0.766253	opioid binding protein/cell adhesion molecule like [Source:HGNC Symbol;Acc:HGNC:8143]
ENSG00000272156		0.834069	1.50607	0.066444	0.766253
ENSG00000170677	SOCS6	-0.693902	4.4152	0.0664984	0.766253	suppressor of cytokine signaling 6 [Source:HGNC Symbol;Acc:HGNC:16833]
ENSG00000074047	GLI2	-0.696462	2.14955	0.0665322	0.766253	GLI family zinc finger 2 [Source:HGNC Symbol;Acc:HGNC:4318]
ENSG00000170881	RNF139	0.494057	4.82469	0.0665501	0.766253	ring finger protein 139 [Source:HGNC Symbol;Acc:HGNC:17023]
ENSG00000274578		-1.22785	-1.4783	0.0665859	0.766253
ENSG00000119314	PTBP3	-0.487762	5.44922	0.0666111	0.766253	polypyrimidine tract binding protein 3 [Source:HGNC Symbol;Acc:HGNC:10253]
ENSG00000110906	KCTD10	-0.598561	6.88899	0.0666328	0.766253	potassium channel tetramerization domain containing 10 [Source:HGNC Symbol;Acc:HGNC:23236]
ENSG00000137310	TCF19	-1.41611	3.08363	0.0668352	0.767534	transcription factor 19 [Source:HGNC Symbol;Acc:HGNC:11629]
ENSG00000110713	NUP98	-0.599494	4.15511	0.0668519	0.767534	nucleoporin 98 [Source:HGNC Symbol;Acc:HGNC:8068]
ENSG00000095637	SORBS1	0.933111	0.948408	0.0670024	0.767534	sorbin and SH3 domain containing 1 [Source:HGNC Symbol;Acc:HGNC:14565]
ENSG00000051382	PIK3CB	0.580341	4.28249	0.0670378	0.767534	phosphatidylinositol-4,5-bisphosphate 3-kinase catalytic subunit beta [Source:HGNC Symbol;Acc:HGNC:8976]
ENSG00000100395	L3MBTL2	0.559193	4.39415	0.0671528	0.767534	L3MBTL2, polycomb repressive complex 1 subunit [Source:HGNC Symbol;Acc:HGNC:18594]
ENSG00000146197	SCUBE3	-0.799247	6.39744	0.0671616	0.767534	signal peptide, CUB domain and EGF like domain containing 3 [Source:HGNC Symbol;Acc:HGNC:13655]
ENSG00000138101	DTNB	0.949694	1.39198	0.0672094	0.767534	dystrobrevin beta [Source:HGNC Symbol;Acc:HGNC:3058]
ENSG00000186340	THBS2	-1.19944	8.92809	0.0672357	0.767534	thrombospondin 2 [Source:HGNC Symbol;Acc:HGNC:11786]
ENSG00000172817	CYP7B1	1.29817	-0.349431	0.0672421	0.767534	cytochrome P450 family 7 subfamily B member 1 [Source:HGNC Symbol;Acc:HGNC:2652]
ENSG00000187013	C17orf82	1.02973	0.316801	0.0672801	0.767534	chromosome 17 open reading frame 82 [Source:HGNC Symbol;Acc:HGNC:32699]
ENSG00000198467	TPM2	-0.493052	10.5082	0.067342	0.767534	tropomyosin 2 [Source:HGNC Symbol;Acc:HGNC:12011]
ENSG00000270959	LPP-AS2	0.771182	2.352	0.0675452	0.767534	LPP antisense RNA 2 [Source:HGNC Symbol;Acc:HGNC:27952]
ENSG00000182809	CRIP2	-0.722818	5.87664	0.0675477	0.767534	cysteine rich protein 2 [Source:HGNC Symbol;Acc:HGNC:2361]
ENSG00000165644	COMTD1	0.869623	4.05037	0.067637	0.767534	catechol-O-methyltransferase domain containing 1 [Source:HGNC Symbol;Acc:HGNC:26309]
ENSG00000106537	TSPAN13	-0.837771	2.83376	0.0676812	0.767534	tetraspanin 13 [Source:HGNC Symbol;Acc:HGNC:21643]
ENSG00000120875	DUSP4	0.920408	3.77474	0.0676886	0.767534	dual specificity phosphatase 4 [Source:HGNC Symbol;Acc:HGNC:3070]
ENSG00000177565	TBL1XR1	-0.424042	6.7005	0.0676969	0.767534	transducin beta like 1 X-linked receptor 1 [Source:HGNC Symbol;Acc:HGNC:29529]
ENSG00000279059		-1.22986	0.129263	0.0677234	0.767534
ENSG00000089685	BIRC5	-1.405	5.08312	0.0677321	0.767534	baculoviral IAP repeat containing 5 [Source:HGNC Symbol;Acc:HGNC:593]
ENSG00000151632	AKR1C2	1.75698	5.05286	0.0678238	0.767534	aldo-keto reductase family 1 member C2 [Source:HGNC Symbol;Acc:HGNC:385]
ENSG00000179085	DPM3	0.498943	6.27368	0.0678396	0.767534	dolichyl-phosphate mannosyltransferase subunit 3 [Source:HGNC Symbol;Acc:HGNC:3007]
ENSG00000104689	TNFRSF10A	0.885585	3.23609	0.067842	0.767534	TNF receptor superfamily member 10a [Source:HGNC Symbol;Acc:HGNC:11904]
ENSG00000237149	ZNF503-AS2	0.608146	2.23601	0.0678804	0.767534	ZNF503 antisense RNA 2 [Source:HGNC Symbol;Acc:HGNC:23525]
ENSG00000182504	CEP97	-0.621446	2.34733	0.0679177	0.767534	centrosomal protein 97 [Source:HGNC Symbol;Acc:HGNC:26244]
ENSG00000118620	ZNF430	-0.831726	3.61644	0.0679887	0.767783	zinc finger protein 430 [Source:HGNC Symbol;Acc:HGNC:20808]
ENSG00000161267	BDH1	1.26091	2.29965	0.0680705	0.767958	3-hydroxybutyrate dehydrogenase 1 [Source:HGNC Symbol;Acc:HGNC:1027]
ENSG00000121644	DESI2	-0.911529	3.84649	0.0681047	0.767958	desumoylating isopeptidase 2 [Source:HGNC Symbol;Acc:HGNC:24264]
ENSG00000221947	XKR9	-1.95589	-1.73453	0.0681509	0.767958	XK related 9 [Source:HGNC Symbol;Acc:HGNC:20937]
ENSG00000141934	PLPP2	2.20911	0.245793	0.0682754	0.768613	phospholipid phosphatase 2 [Source:HGNC Symbol;Acc:HGNC:9230]
ENSG00000103197	TSC2	0.57172	3.91756	0.0684051	0.768613	TSC complex subunit 2 [Source:HGNC Symbol;Acc:HGNC:12363]
ENSG00000172716	SLFN11	-0.888313	2.15756	0.0685773	0.768613	schlafen family member 11 [Source:HGNC Symbol;Acc:HGNC:26633]
ENSG00000278879		-1.80809	-1.7883	0.068626	0.768613
ENSG00000132763	MMACHC	0.796775	2.1118	0.0686335	0.768613	methylmalonic aciduria (cobalamin deficiency) cblC type, with homocystinuria [Source:HGNC Symbol;Acc:HGNC:24525]
ENSG00000006453	BAIAP2L1	-0.420643	4.64081	0.0686418	0.768613	BAI1 associated protein 2 like 1 [Source:HGNC Symbol;Acc:HGNC:21649]
ENSG00000237441	RGL2	0.545353	4.13814	0.0687718	0.768613	ral guanine nucleotide dissociation stimulator like 2 [Source:HGNC Symbol;Acc:HGNC:9769]
ENSG00000065361	ERBB3	-1.31286	-0.812362	0.0688678	0.768613	erb-b2 receptor tyrosine kinase 3 [Source:HGNC Symbol;Acc:HGNC:3431]
ENSG00000176058	TPRN	0.590006	3.44989	0.0689493	0.768613	taperin [Source:HGNC Symbol;Acc:HGNC:26894]
ENSG00000187479	C11orf96	-1.15723	5.83056	0.0690638	0.768613	chromosome 11 open reading frame 96 [Source:HGNC Symbol;Acc:HGNC:38675]
ENSG00000235916		-1.18531	-0.555353	0.0691183	0.768613
ENSG00000111206	FOXM1	-0.901647	3.39275	0.0692619	0.768613	forkhead box M1 [Source:HGNC Symbol;Acc:HGNC:3818]
ENSG00000100814	CCNB1IP1	0.854459	3.8561	0.0692663	0.768613	cyclin B1 interacting protein 1 [Source:HGNC Symbol;Acc:HGNC:19437]
ENSG00000258289	CHURC1	-1.23746	4.86458	0.0693078	0.768613	churchill domain containing 1 [Source:HGNC Symbol;Acc:HGNC:20099]
ENSG00000133466	C1QTNF6	0.846338	1.69883	0.0693327	0.768613	C1q and TNF related 6 [Source:HGNC Symbol;Acc:HGNC:14343]
ENSG00000197467	COL13A1	0.656379	2.05497	0.0693444	0.768613	collagen type XIII alpha 1 chain [Source:HGNC Symbol;Acc:HGNC:2190]
ENSG00000173218	VANGL1	-0.989599	3.17054	0.0694952	0.768613	VANGL planar cell polarity protein 1 [Source:HGNC Symbol;Acc:HGNC:15512]
ENSG00000276334		0.976119	-0.526764	0.0695898	0.768613
ENSG00000242732	RTL5	0.512039	5.11137	0.0695912	0.768613	retrotransposon Gag like 5 [Source:HGNC Symbol;Acc:HGNC:29430]
ENSG00000167842	MIS12	-0.559764	3.09367	0.0695953	0.768613	MIS12, kinetochore complex component [Source:HGNC Symbol;Acc:HGNC:24967]
ENSG00000233839		-1.03329	0.171061	0.0696131	0.768613
ENSG00000185404	SP140L	0.51363	3.83098	0.0696968	0.768613	SP140 nuclear body protein like [Source:HGNC Symbol;Acc:HGNC:25105]
ENSG00000133134	BEX2	1.69361	-0.375803	0.0697317	0.768613	brain expressed X-linked 2 [Source:HGNC Symbol;Acc:HGNC:30933]
ENSG00000214694	ARHGEF33	-1.33503	-0.463694	0.0698094	0.768613	Rho guanine nucleotide exchange factor 33 [Source:HGNC Symbol;Acc:HGNC:37252]
ENSG00000114107	CEP70	0.620791	3.89266	0.069835	0.768613	centrosomal protein 70 [Source:HGNC Symbol;Acc:HGNC:29972]
ENSG00000177628	GBA	0.895951	1.09009	0.069894	0.768613	glucosylceramidase beta [Source:HGNC Symbol;Acc:HGNC:4177]
ENSG00000137812	KNL1	-1.14636	1.73989	0.0698964	0.768613	kinetochore scaffold 1 [Source:HGNC Symbol;Acc:HGNC:24054]
ENSG00000198961	PJA2	-0.550465	6.02408	0.0699004	0.768613	praja ring finger ubiquitin ligase 2 [Source:HGNC Symbol;Acc:HGNC:17481]
ENSG00000166025	AMOTL1	0.453373	5.70657	0.0699506	0.768613	angiomotin like 1 [Source:HGNC Symbol;Acc:HGNC:17811]
ENSG00000164951	PDP1	0.703612	5.12503	0.0699942	0.768613	pyruvate dehyrogenase phosphatase catalytic subunit 1 [Source:HGNC Symbol;Acc:HGNC:9279]
ENSG00000149131	SERPING1	-0.796011	5.06842	0.0700256	0.768613	serpin family G member 1 [Source:HGNC Symbol;Acc:HGNC:1228]
ENSG00000138413	IDH1	-0.55252	4.78526	0.0700764	0.768613	isocitrate dehydrogenase (NADP(+)) 1, cytosolic [Source:HGNC Symbol;Acc:HGNC:5382]
ENSG00000233621	LINC01137	0.763743	1.70835	0.0701041	0.768613	long intergenic non-protein coding RNA 1137 [Source:HGNC Symbol;Acc:HGNC:49453]
ENSG00000175592	FOSL1	0.602886	3.85037	0.0701058	0.768613	FOS like 1, AP-1 transcription factor subunit [Source:HGNC Symbol;Acc:HGNC:13718]
ENSG00000198853	RUSC2	-0.557436	4.76306	0.070129	0.768613	RUN and SH3 domain containing 2 [Source:HGNC Symbol;Acc:HGNC:23625]
ENSG00000282851	BISPR	1.5914	-1.81019	0.070192	0.768613	BST2 interferon stimulated positive regulator (non-protein coding) [Source:HGNC Symbol;Acc:HGNC:51290]
ENSG00000158164	TMSB15A	-1.61605	-1.04849	0.0701992	0.768613	thymosin beta 15a [Source:HGNC Symbol;Acc:HGNC:30744]
ENSG00000157542	KCNJ6	2.2005	-1.11067	0.0702654	0.768613	potassium voltage-gated channel subfamily J member 6 [Source:HGNC Symbol;Acc:HGNC:6267]
ENSG00000127526	SLC35E1	-0.464351	5.91548	0.0702731	0.768613	solute carrier family 35 member E1 [Source:HGNC Symbol;Acc:HGNC:20803]
ENSG00000083290	ULK2	-0.659079	3.60395	0.0703649	0.768613	unc-51 like autophagy activating kinase 2 [Source:HGNC Symbol;Acc:HGNC:13480]
ENSG00000272316		-1.01721	0.987992	0.0704074	0.768613
ENSG00000119938	PPP1R3C	-0.649653	6.23748	0.0704182	0.768613	protein phosphatase 1 regulatory subunit 3C [Source:HGNC Symbol;Acc:HGNC:9293]
ENSG00000085511	MAP3K4	0.481784	4.37778	0.0704248	0.768613	mitogen-activated protein kinase kinase kinase 4 [Source:HGNC Symbol;Acc:HGNC:6856]
ENSG00000138771	SHROOM3	-0.516561	3.83714	0.0704291	0.768613	shroom family member 3 [Source:HGNC Symbol;Acc:HGNC:30422]
ENSG00000167565	SERTAD3	-1.24483	3.31644	0.0705728	0.768613	SERTA domain containing 3 [Source:HGNC Symbol;Acc:HGNC:17931]
ENSG00000101057	MYBL2	-1.16091	3.46464	0.0705875	0.768613	MYB proto-oncogene like 2 [Source:HGNC Symbol;Acc:HGNC:7548]
ENSG00000186496	ZNF396	1.57019	-1.6399	0.0705975	0.768613	zinc finger protein 396 [Source:HGNC Symbol;Acc:HGNC:18824]
ENSG00000169213	RAB3B	-0.466455	6.12731	0.0706298	0.768613	RAB3B, member RAS oncogene family [Source:HGNC Symbol;Acc:HGNC:9778]
ENSG00000152359	POC5	-0.939671	1.56653	0.0706714	0.768613	POC5 centriolar protein [Source:HGNC Symbol;Acc:HGNC:26658]
ENSG00000139350	NEDD1	-0.593052	3.93302	0.070685	0.768613	neural precursor cell expressed, developmentally down-regulated 1 [Source:HGNC Symbol;Acc:HGNC:7723]
ENSG00000145861	C1QTNF2	-1.3078	0.637097	0.0707129	0.768613	C1q and TNF related 2 [Source:HGNC Symbol;Acc:HGNC:14325]
ENSG00000149636	DSN1	-0.758107	3.78515	0.0707679	0.768613	DSN1 homolog, MIS12 kinetochore complex component [Source:HGNC Symbol;Acc:HGNC:16165]
ENSG00000112592	TBP	-0.490974	3.35151	0.0708458	0.768613	TATA-box binding protein [Source:HGNC Symbol;Acc:HGNC:11588]
ENSG00000120647	CCDC77	-0.632674	2.58369	0.0708647	0.768613	coiled-coil domain containing 77 [Source:HGNC Symbol;Acc:HGNC:28203]
ENSG00000237440	ZNF737	-1.24596	-1.72521	0.0709021	0.768613	zinc finger protein 737 [Source:HGNC Symbol;Acc:HGNC:32468]
ENSG00000274925		-1.66303	-0.749401	0.0710599	0.769481
ENSG00000239600		1.76237	-1.87727	0.0710803	0.769481
ENSG00000100368	CSF2RB	-1.33328	-1.86364	0.0711673	0.769674	colony stimulating factor 2 receptor beta common subunit [Source:HGNC Symbol;Acc:HGNC:2436]
ENSG00000143418	CERS2	-0.937687	5.59075	0.0712166	0.769674	ceramide synthase 2 [Source:HGNC Symbol;Acc:HGNC:14076]
ENSG00000163558	PRKCI	-0.685628	4.5798	0.0712948	0.769674	protein kinase C iota [Source:HGNC Symbol;Acc:HGNC:9404]
ENSG00000101412	E2F1	-1.16736	2.38533	0.0713406	0.769674	E2F transcription factor 1 [Source:HGNC Symbol;Acc:HGNC:3113]
ENSG00000184304	PRKD1	-0.625222	4.12313	0.0713433	0.769674	protein kinase D1 [Source:HGNC Symbol;Acc:HGNC:9407]
ENSG00000079215	SLC1A3	0.941807	2.67064	0.0714521	0.770319	solute carrier family 1 member 3 [Source:HGNC Symbol;Acc:HGNC:10941]
ENSG00000112984	KIF20A	-1.46761	1.90011	0.0715044	0.770354	kinesin family member 20A [Source:HGNC Symbol;Acc:HGNC:9787]
ENSG00000198093	ZNF649	-0.683197	2.56179	0.071569	0.77052	zinc finger protein 649 [Source:HGNC Symbol;Acc:HGNC:25741]
ENSG00000168615	ADAM9	-0.974705	6.53202	0.0718311	0.771961	ADAM metallopeptidase domain 9 [Source:HGNC Symbol;Acc:HGNC:216]
ENSG00000265107	GJA5	-2.25247	-0.993392	0.0718602	0.771961	gap junction protein alpha 5 [Source:HGNC Symbol;Acc:HGNC:4279]
ENSG00000150977	RILPL2	0.460587	5.93253	0.0719223	0.771961	Rab interacting lysosomal protein like 2 [Source:HGNC Symbol;Acc:HGNC:28787]
ENSG00000185650	ZFP36L1	0.99407	8.94179	0.0719616	0.771961	ZFP36 ring finger protein like 1 [Source:HGNC Symbol;Acc:HGNC:1107]
ENSG00000235919	ASH1L-AS1	0.905831	1.02581	0.0720195	0.771961	ASH1L antisense RNA 1 [Source:HGNC Symbol;Acc:HGNC:44146]
ENSG00000185658	BRWD1	-0.546217	4.58467	0.0721511	0.771961	bromodomain and WD repeat domain containing 1 [Source:HGNC Symbol;Acc:HGNC:12760]
ENSG00000214318	ATP5MC1P6	1.20685	-1.73563	0.0721515	0.771961	ATP synthase membrane subunit c locus 1 pseudogene 6 [Source:HGNC Symbol;Acc:HGNC:39509]
ENSG00000135446	CDK4	0.421722	5.08995	0.0721893	0.771961	cyclin dependent kinase 4 [Source:HGNC Symbol;Acc:HGNC:1773]
ENSG00000121361	KCNJ8	-1.02186	1.29388	0.0722072	0.771961	potassium voltage-gated channel subfamily J member 8 [Source:HGNC Symbol;Acc:HGNC:6269]
ENSG00000167552	TUBA1A	-0.602989	9.54848	0.0722216	0.771961	tubulin alpha 1a [Source:HGNC Symbol;Acc:HGNC:20766]
ENSG00000115935	WIPF1	0.414049	5.56234	0.0722476	0.771961	WAS/WASL interacting protein family member 1 [Source:HGNC Symbol;Acc:HGNC:12736]
ENSG00000155506	LARP1	0.421743	7.40882	0.0722929	0.771961	La ribonucleoprotein domain family member 1 [Source:HGNC Symbol;Acc:HGNC:29531]
ENSG00000078304	PPP2R5C	-0.466507	6.14002	0.0724686	0.772481	protein phosphatase 2 regulatory subunit B'gamma [Source:HGNC Symbol;Acc:HGNC:9311]
ENSG00000187741	FANCA	-0.803308	1.62399	0.0724697	0.772481	Fanconi anemia complementation group A [Source:HGNC Symbol;Acc:HGNC:3582]
ENSG00000236305	SLC12A9-AS1	1.43628	-1.43672	0.0725384	0.772481	SLC12A9 antisense RNA 1 [Source:HGNC Symbol;Acc:HGNC:40807]
ENSG00000101440	ASIP	1.92247	-0.707815	0.0725467	0.772481	agouti signaling protein [Source:HGNC Symbol;Acc:HGNC:745]
ENSG00000272661		1.20782	1.4284	0.0725878	0.772481
ENSG00000138780	GSTCD	-0.901625	1.79901	0.0727005	0.773046	glutathione S-transferase C-terminal domain containing [Source:HGNC Symbol;Acc:HGNC:25806]
ENSG00000161544	CYGB	0.782057	4.43881	0.0727393	0.773046	cytoglobin [Source:HGNC Symbol;Acc:HGNC:16505]
ENSG00000243445		1.17444	-0.861777	0.0728588	0.773372
ENSG00000132429	POPDC3	0.961897	3.06896	0.0728854	0.773372	popeye domain containing 3 [Source:HGNC Symbol;Acc:HGNC:17649]
ENSG00000123975	CKS2	-0.747563	3.44254	0.0729232	0.773372	CDC28 protein kinase regulatory subunit 2 [Source:HGNC Symbol;Acc:HGNC:2000]
ENSG00000138617	PARP16	0.573507	2.72489	0.072967	0.773372	poly(ADP-ribose) polymerase family member 16 [Source:HGNC Symbol;Acc:HGNC:26040]
ENSG00000164402	43351	-0.745999	5.26157	0.0730406	0.773629	septin 8 [Source:HGNC Symbol;Acc:HGNC:16511]
ENSG00000167987	VPS37C	0.516539	4.9526	0.0731316	0.774071	VPS37C, ESCRT-I subunit [Source:HGNC Symbol;Acc:HGNC:26097]
ENSG00000182871	COL18A1	1.09992	1.22651	0.0731835	0.774098	collagen type XVIII alpha 1 chain [Source:HGNC Symbol;Acc:HGNC:2195]
ENSG00000173917	HOXB2	-0.723834	4.6417	0.0732622	0.774409	homeobox B2 [Source:HGNC Symbol;Acc:HGNC:5113]
ENSG00000110435	PDHX	-0.63658	3.66677	0.0733178	0.774474	pyruvate dehydrogenase complex component X [Source:HGNC Symbol;Acc:HGNC:21350]
ENSG00000164171	ITGA2	1.08784	2.07933	0.0735016	0.775435	integrin subunit alpha 2 [Source:HGNC Symbol;Acc:HGNC:6137]
ENSG00000284607		1.76778	-1.33755	0.0735075	0.775435
ENSG00000130311	DDA1	-0.515817	6.08608	0.0735571	0.775437	DET1 and DDB1 associated 1 [Source:HGNC Symbol;Acc:HGNC:28360]
ENSG00000256508	MRGPRF-AS1	1.02649	-1.55891	0.073683	0.776045	MRGPRF antisense RNA 1 [Source:HGNC Symbol;Acc:HGNC:51140]
ENSG00000155463	OXA1L	0.507005	5.53495	0.0737315	0.776045	OXA1L, mitochondrial inner membrane protein [Source:HGNC Symbol;Acc:HGNC:8526]
ENSG00000153006	SREK1IP1	-0.526884	5.43091	0.0737787	0.776045	SREK1 interacting protein 1 [Source:HGNC Symbol;Acc:HGNC:26716]
ENSG00000165526	RPUSD4	0.676799	5.16447	0.0738418	0.776045	RNA pseudouridylate synthase domain containing 4 [Source:HGNC Symbol;Acc:HGNC:25898]
ENSG00000274012	RN7SL2	-2.28702	-0.768775	0.073862	0.776045	RNA, 7SL, cytoplasmic 2 [Source:HGNC Symbol;Acc:HGNC:23134]
ENSG00000143867	OSR1	1.09055	1.26678	0.073959	0.77638	odd-skipped related transciption factor 1 [Source:HGNC Symbol;Acc:HGNC:8111]
ENSG00000152253	SPC25	-1.26863	1.37877	0.0740244	0.77638	SPC25, NDC80 kinetochore complex component [Source:HGNC Symbol;Acc:HGNC:24031]
ENSG00000168062	BATF2	1.01497	-1.10741	0.0741503	0.77638	basic leucine zipper ATF-like transcription factor 2 [Source:HGNC Symbol;Acc:HGNC:25163]
ENSG00000115685	PPP1R7	0.498326	5.56993	0.0742326	0.77638	protein phosphatase 1 regulatory subunit 7 [Source:HGNC Symbol;Acc:HGNC:9295]
ENSG00000117143	UAP1	-0.499282	6.26657	0.0742625	0.77638	UDP-N-acetylglucosamine pyrophosphorylase 1 [Source:HGNC Symbol;Acc:HGNC:12457]
ENSG00000169217	CD2BP2	0.426118	6.76737	0.0744272	0.77638	CD2 cytoplasmic tail binding protein 2 [Source:HGNC Symbol;Acc:HGNC:1656]
ENSG00000179912	R3HDM2	-0.640404	5.26283	0.0745468	0.77638	R3H domain containing 2 [Source:HGNC Symbol;Acc:HGNC:29167]
ENSG00000217026	RPL10P1	1.53186	-1.86155	0.0745625	0.77638	ribosomal protein L10 pseudogene 1 [Source:HGNC Symbol;Acc:HGNC:10300]
ENSG00000008086	CDKL5	-0.832495	2.80819	0.0745682	0.77638	cyclin dependent kinase like 5 [Source:HGNC Symbol;Acc:HGNC:11411]
ENSG00000100239	PPP6R2	0.46037	4.5062	0.0745852	0.77638	protein phosphatase 6 regulatory subunit 2 [Source:HGNC Symbol;Acc:HGNC:19253]
ENSG00000168918	INPP5D	1.62589	-1.00423	0.0746352	0.77638	inositol polyphosphate-5-phosphatase D [Source:HGNC Symbol;Acc:HGNC:6079]
ENSG00000111271	ACAD10	0.75099	1.82313	0.0746491	0.77638	acyl-CoA dehydrogenase family member 10 [Source:HGNC Symbol;Acc:HGNC:21597]
ENSG00000167550	RHEBL1	-0.841811	-0.0824719	0.074687	0.77638	RHEB like 1 [Source:HGNC Symbol;Acc:HGNC:21166]
ENSG00000204187	LINC00619	-1.34927	-0.936942	0.0747049	0.77638	long intergenic non-protein coding RNA 619 [Source:HGNC Symbol;Acc:HGNC:31657]
ENSG00000186141	POLR3C	0.595831	3.57913	0.0747074	0.77638	RNA polymerase III subunit C [Source:HGNC Symbol;Acc:HGNC:30076]
ENSG00000175395	ZNF25	-0.497359	4.28338	0.0747338	0.77638	zinc finger protein 25 [Source:HGNC Symbol;Acc:HGNC:13043]
ENSG00000135093	USP30	0.585181	2.61263	0.0747895	0.77638	ubiquitin specific peptidase 30 [Source:HGNC Symbol;Acc:HGNC:20065]
ENSG00000111445	RFC5	-0.844032	2.45005	0.0748545	0.77638	replication factor C subunit 5 [Source:HGNC Symbol;Acc:HGNC:9973]
ENSG00000210191	MT-TL2	-2.26779	-0.780655	0.0748636	0.77638	mitochondrially encoded tRNA leucine 2 (CUN) [Source:HGNC Symbol;Acc:HGNC:7491]
ENSG00000115648	MLPH	0.93015	3.29422	0.0748842	0.77638	melanophilin [Source:HGNC Symbol;Acc:HGNC:29643]
ENSG00000267185	PTP4A2P1	-1.32537	0.423872	0.0749325	0.77638	protein tyrosine phosphatase type IVA, member 2 pseudogene 1 [Source:HGNC Symbol;Acc:HGNC:9637]
ENSG00000138363	ATIC	0.498597	5.80314	0.0749885	0.776448	5-aminoimidazole-4-carboxamide ribonucleotide formyltransferase/IMP cyclohydrolase [Source:HGNC Symbol;Acc:HGNC:794]
ENSG00000264031	ABHD15-AS1	2.32304	-1.61521	0.0750501	0.776514	ABHD15 antisense RNA 1 [Source:HGNC Symbol;Acc:HGNC:49685]
ENSG00000267221	C17orf113	1.56859	-1.43954	0.0751211	0.776514	chromosome 17 open reading frame 113 [Source:HGNC Symbol;Acc:HGNC:53437]
ENSG00000203489	HMGB1P39	-0.841349	2.19335	0.0751434	0.776514	high mobility group box 1 pseudogene 39 [Source:HGNC Symbol;Acc:HGNC:39186]
ENSG00000255364	SMILR	-1.80892	-0.868277	0.075349	0.777007	smooth muscle induced lncRNA, enhancer of proliferation [Source:HGNC Symbol;Acc:HGNC:51825]
ENSG00000088325	TPX2	-1.03689	5.09356	0.0753682	0.777007	TPX2, microtubule nucleation factor [Source:HGNC Symbol;Acc:HGNC:1249]
ENSG00000172889	EGFL7	0.727455	1.93791	0.0753932	0.777007	EGF like domain multiple 7 [Source:HGNC Symbol;Acc:HGNC:20594]
ENSG00000198205	ZXDA	1.1384	-0.0854071	0.075453	0.777007	zinc finger X-linked duplicated A [Source:HGNC Symbol;Acc:HGNC:13198]
ENSG00000170271	FAXDC2	0.896849	1.55883	0.0755487	0.777007	fatty acid hydroxylase domain containing 2 [Source:HGNC Symbol;Acc:HGNC:1334]
ENSG00000149548	CCDC15	-1.45239	0.0421537	0.075553	0.777007	coiled-coil domain containing 15 [Source:HGNC Symbol;Acc:HGNC:25798]
ENSG00000259972		0.950386	0.623367	0.0755551	0.777007
ENSG00000144736	SHQ1	-0.668991	3.924	0.0755871	0.777007	SHQ1, H/ACA ribonucleoprotein assembly factor [Source:HGNC Symbol;Acc:HGNC:25543]
ENSG00000223551	TMSB4XP4	-0.755764	7.57036	0.0756697	0.777348	TMSB4X pseudogene 4 [Source:HGNC Symbol;Acc:HGNC:11886]
ENSG00000163576	EFHB	1.25931	-1.72447	0.0761289	0.781554	EF-hand domain family member B [Source:HGNC Symbol;Acc:HGNC:26330]
ENSG00000110330	BIRC2	-0.526493	6.68867	0.0763876	0.78332	baculoviral IAP repeat containing 2 [Source:HGNC Symbol;Acc:HGNC:590]
ENSG00000147874	HAUS6	-0.494558	3.77596	0.0764378	0.78332	HAUS augmin like complex subunit 6 [Source:HGNC Symbol;Acc:HGNC:25948]
ENSG00000101782	RIOK3	-0.510746	5.36405	0.0764969	0.78332	RIO kinase 3 [Source:HGNC Symbol;Acc:HGNC:11451]
ENSG00000080986	NDC80	-1.48785	2.5318	0.0765449	0.78332	NDC80, kinetochore complex component [Source:HGNC Symbol;Acc:HGNC:16909]
ENSG00000162426	SLC45A1	1.23064	1.09604	0.0766547	0.78332	solute carrier family 45 member 1 [Source:HGNC Symbol;Acc:HGNC:17939]
ENSG00000086544	ITPKC	0.690387	3.93923	0.0766751	0.78332	inositol-trisphosphate 3-kinase C [Source:HGNC Symbol;Acc:HGNC:14897]
ENSG00000173210	ABLIM3	0.989385	4.46638	0.0767071	0.78332	actin binding LIM protein family member 3 [Source:HGNC Symbol;Acc:HGNC:29132]
ENSG00000105447	GRWD1	0.493419	5.26172	0.0767424	0.78332	glutamate rich WD repeat containing 1 [Source:HGNC Symbol;Acc:HGNC:21270]
ENSG00000158246	TENT5B	-0.958872	2.68242	0.0767534	0.78332	terminal nucleotidyltransferase 5B [Source:HGNC Symbol;Acc:HGNC:28273]
ENSG00000197872	FAM49A	1.34506	0.965227	0.0768	0.78332	family with sequence similarity 49 member A [Source:HGNC Symbol;Acc:HGNC:25373]
ENSG00000270231	NBPF8	1.02457	0.706544	0.0769917	0.784765	NBPF member 8 [Source:HGNC Symbol;Acc:HGNC:31990]
ENSG00000138336	TET1	-1.49042	-0.0129612	0.0773852	0.788264	tet methylcytosine dioxygenase 1 [Source:HGNC Symbol;Acc:HGNC:29484]
ENSG00000170779	CDCA4	-0.60635	3.48731	0.0775894	0.789475	cell division cycle associated 4 [Source:HGNC Symbol;Acc:HGNC:14625]
ENSG00000176208	ATAD5	-1.05425	0.671346	0.0776046	0.789475	ATPase family, AAA domain containing 5 [Source:HGNC Symbol;Acc:HGNC:25752]
ENSG00000076242	MLH1	-0.487434	3.98641	0.0776569	0.789495	mutL homolog 1 [Source:HGNC Symbol;Acc:HGNC:7127]
ENSG00000198168	SVIP	-0.538119	4.39932	0.0777616	0.790047	small VCP interacting protein [Source:HGNC Symbol;Acc:HGNC:25238]
ENSG00000154760	SLFN13	-1.56948	-1.55833	0.0778496	0.79043	schlafen family member 13 [Source:HGNC Symbol;Acc:HGNC:26481]
ENSG00000181544	FANCB	-1.35789	-0.107695	0.0780293	0.791533	Fanconi anemia complementation group B [Source:HGNC Symbol;Acc:HGNC:3583]
ENSG00000166130	IKBIP	-0.539699	6.08787	0.078059	0.791533	IKBKB interacting protein [Source:HGNC Symbol;Acc:HGNC:26430]
ENSG00000157625	TAB3	0.796984	2.89749	0.0781675	0.791626	TGF-beta activated kinase 1 (MAP3K7) binding protein 3 [Source:HGNC Symbol;Acc:HGNC:30681]
ENSG00000186439	TRDN	1.13689	-0.0414917	0.0781904	0.791626	triadin [Source:HGNC Symbol;Acc:HGNC:12261]
ENSG00000123700	KCNJ2	2.00604	-1.18475	0.0782195	0.791626	potassium voltage-gated channel subfamily J member 2 [Source:HGNC Symbol;Acc:HGNC:6263]
ENSG00000120129	DUSP1	-0.66302	6.89482	0.0782831	0.791759	dual specificity phosphatase 1 [Source:HGNC Symbol;Acc:HGNC:3064]
ENSG00000115009	CCL20	-1.71434	1.30937	0.078467	0.792668	C-C motif chemokine ligand 20 [Source:HGNC Symbol;Acc:HGNC:10619]
ENSG00000163590	PPM1L	1.59187	-0.273962	0.0786504	0.792668	protein phosphatase, Mg2+/Mn2+ dependent 1L [Source:HGNC Symbol;Acc:HGNC:16381]
ENSG00000278784		1.06798	-0.736596	0.0786576	0.792668
ENSG00000234705	HMGA1P4	-1.27515	-1.615	0.0786624	0.792668	high mobility group AT-hook 1 pseudogene 4 [Source:HGNC Symbol;Acc:HGNC:39093]
ENSG00000078070	MCCC1	0.664795	3.59832	0.0786767	0.792668	methylcrotonoyl-CoA carboxylase 1 [Source:HGNC Symbol;Acc:HGNC:6936]
ENSG00000159023	EPB41	0.674536	3.41494	0.0787448	0.792668	erythrocyte membrane protein band 4.1 [Source:HGNC Symbol;Acc:HGNC:3377]
ENSG00000214367	HAUS3	-0.951057	1.4118	0.0787494	0.792668	HAUS augmin like complex subunit 3 [Source:HGNC Symbol;Acc:HGNC:28719]
ENSG00000173960	UBXN2A	-0.669059	5.04712	0.0788812	0.792668	UBX domain protein 2A [Source:HGNC Symbol;Acc:HGNC:27265]
ENSG00000168228	ZCCHC4	-0.912962	1.18844	0.0788954	0.792668	zinc finger CCHC-type containing 4 [Source:HGNC Symbol;Acc:HGNC:22917]
ENSG00000167325	RRM1	-0.530988	6.63777	0.079056	0.792668	ribonucleotide reductase catalytic subunit M1 [Source:HGNC Symbol;Acc:HGNC:10451]
ENSG00000136542	GALNT5	0.496824	6.3587	0.0791066	0.792668	polypeptide N-acetylgalactosaminyltransferase 5 [Source:HGNC Symbol;Acc:HGNC:4127]
ENSG00000188229	TUBB4B	-0.802129	7.24375	0.0791292	0.792668	tubulin beta 4B class IVb [Source:HGNC Symbol;Acc:HGNC:20771]
ENSG00000164124	TMEM144	1.02777	1.15725	0.079188	0.792668	transmembrane protein 144 [Source:HGNC Symbol;Acc:HGNC:25633]
ENSG00000130024	PHF10	-0.626514	4.78727	0.0792442	0.792668	PHD finger protein 10 [Source:HGNC Symbol;Acc:HGNC:18250]
ENSG00000113448	PDE4D	0.60251	2.62648	0.0792703	0.792668	phosphodiesterase 4D [Source:HGNC Symbol;Acc:HGNC:8783]
ENSG00000130066	SAT1	0.547982	8.01875	0.0792942	0.792668	spermidine/spermine N1-acetyltransferase 1 [Source:HGNC Symbol;Acc:HGNC:10540]
ENSG00000106133	NSUN5P2	0.932359	1.76657	0.0793706	0.792668	NOP2/Sun RNA methyltransferase family member 5 pseudogene 2 [Source:HGNC Symbol;Acc:HGNC:16609]
ENSG00000137463	MGARP	-0.91974	0.861659	0.0793948	0.792668	mitochondria localized glutamic acid rich protein [Source:HGNC Symbol;Acc:HGNC:29969]
ENSG00000151694	ADAM17	0.587406	6.35003	0.0794079	0.792668	ADAM metallopeptidase domain 17 [Source:HGNC Symbol;Acc:HGNC:195]
ENSG00000099954	CECR2	1.58871	-1.62705	0.0794171	0.792668	CECR2, histone acetyl-lysine reader [Source:HGNC Symbol;Acc:HGNC:1840]
ENSG00000114978	MOB1A	-0.517644	6.14347	0.0794636	0.792668	MOB kinase activator 1A [Source:HGNC Symbol;Acc:HGNC:16015]
ENSG00000168214	RBPJ	-0.748468	6.51982	0.0795238	0.792668	recombination signal binding protein for immunoglobulin kappa J region [Source:HGNC Symbol;Acc:HGNC:5724]
ENSG00000130522	JUND	0.866794	7.65681	0.0795344	0.792668	JunD proto-oncogene, AP-1 transcription factor subunit [Source:HGNC Symbol;Acc:HGNC:6206]
ENSG00000059804	SLC2A3	-0.779923	5.83021	0.0796429	0.793246	solute carrier family 2 member 3 [Source:HGNC Symbol;Acc:HGNC:11007]
ENSG00000168298	HIST1H1E	-0.901642	0.763488	0.0799156	0.795456	histone cluster 1 H1 family member e [Source:HGNC Symbol;Acc:HGNC:4718]
ENSG00000167658	EEF2	0.422364	10.9941	0.0800018	0.79581	eukaryotic translation elongation factor 2 [Source:HGNC Symbol;Acc:HGNC:3214]
ENSG00000242498	ARPIN	-0.498363	3.9225	0.0801332	0.796092	actin related protein 2/3 complex inhibitor [Source:HGNC Symbol;Acc:HGNC:28782]
ENSG00000113328	CCNG1	0.677314	5.86158	0.0801807	0.796092	cyclin G1 [Source:HGNC Symbol;Acc:HGNC:1592]
ENSG00000120526	NUDCD1	-0.590734	3.00096	0.0802071	0.796092	NudC domain containing 1 [Source:HGNC Symbol;Acc:HGNC:24306]
ENSG00000050426	LETMD1	0.513162	3.88908	0.080233	0.796092	LETM1 domain containing 1 [Source:HGNC Symbol;Acc:HGNC:24241]
ENSG00000160404	TOR2A	0.806972	1.62726	0.0806009	0.798678	torsin family 2 member A [Source:HGNC Symbol;Acc:HGNC:11996]
ENSG00000260196		1.49314	-0.0245874	0.080659	0.798678
ENSG00000136527	TRA2B	-0.388043	6.79569	0.0806963	0.798678	transformer 2 beta homolog [Source:HGNC Symbol;Acc:HGNC:10781]
ENSG00000101019	UQCC1	0.525382	5.18773	0.08071	0.798678	ubiquinol-cytochrome c reductase complex assembly factor 1 [Source:HGNC Symbol;Acc:HGNC:15891]
ENSG00000037965	HOXC8	-0.617095	4.26233	0.080748	0.798678	homeobox C8 [Source:HGNC Symbol;Acc:HGNC:5129]
ENSG00000170604	IRF2BP1	1.67951	-1.17273	0.0808633	0.799314	interferon regulatory factor 2 binding protein 1 [Source:HGNC Symbol;Acc:HGNC:21728]
ENSG00000124587	PEX6	0.757183	3.5581	0.0811152	0.801299	peroxisomal biogenesis factor 6 [Source:HGNC Symbol;Acc:HGNC:8859]
ENSG00000183578	TNFAIP8L3	-0.674957	3.49935	0.0812039	0.801672	TNF alpha induced protein 8 like 3 [Source:HGNC Symbol;Acc:HGNC:20620]
ENSG00000139826	ABHD13	0.623634	3.86018	0.0813187	0.802096	abhydrolase domain containing 13 [Source:HGNC Symbol;Acc:HGNC:20293]
ENSG00000204183	GDF5OS	-1.10614	-0.375356	0.0813938	0.802096	growth differentiation factor 5 opposite strand [Source:HGNC Symbol;Acc:HGNC:33435]
ENSG00000182704	TSKU	-0.564903	4.2719	0.0814002	0.802096	tsukushi, small leucine rich proteoglycan [Source:HGNC Symbol;Acc:HGNC:28850]
ENSG00000260052		1.93522	-1.38176	0.0814517	0.8021
ENSG00000125821	DTD1	-0.472322	6.22138	0.0815623	0.802179	D-tyrosyl-tRNA deacylase 1 [Source:HGNC Symbol;Acc:HGNC:16219]
ENSG00000127423	AUNIP	-0.953821	0.953116	0.0816097	0.802179	aurora kinase A and ninein interacting protein [Source:HGNC Symbol;Acc:HGNC:28363]
ENSG00000116574	RHOU	0.98895	-0.153034	0.0817308	0.802179	ras homolog family member U [Source:HGNC Symbol;Acc:HGNC:17794]
ENSG00000004660	CAMKK1	0.887325	2.4173	0.0817347	0.802179	calcium/calmodulin dependent protein kinase kinase 1 [Source:HGNC Symbol;Acc:HGNC:1469]
ENSG00000160539	PLPP7	0.50304	4.71449	0.0818861	0.802179	phospholipid phosphatase 7 (inactive) [Source:HGNC Symbol;Acc:HGNC:28174]
ENSG00000225573	RPL35P5	1.12623	-1.0313	0.0819018	0.802179	ribosomal protein L35 pseudogene 5 [Source:HGNC Symbol;Acc:HGNC:36955]
ENSG00000163431	LMOD1	-0.624002	5.89145	0.0819212	0.802179	leiomodin 1 [Source:HGNC Symbol;Acc:HGNC:6647]
ENSG00000213742	ZNF337-AS1	1.57284	-0.846167	0.082015	0.802179	ZNF337 antisense RNA 1 [Source:HGNC Symbol;Acc:HGNC:40759]
ENSG00000185947	ZNF267	0.671337	2.78913	0.0820946	0.802179	zinc finger protein 267 [Source:HGNC Symbol;Acc:HGNC:13060]
ENSG00000108370	RGS9	1.37186	-1.36175	0.0821386	0.802179	regulator of G protein signaling 9 [Source:HGNC Symbol;Acc:HGNC:10004]
ENSG00000272702		0.934023	1.5042	0.0822053	0.802179
ENSG00000197555	SIPA1L1	-0.411725	5.59535	0.0822464	0.802179	signal induced proliferation associated 1 like 1 [Source:HGNC Symbol;Acc:HGNC:20284]
ENSG00000134996	OSTF1	-0.507516	5.06159	0.0822652	0.802179	osteoclast stimulating factor 1 [Source:HGNC Symbol;Acc:HGNC:8510]
ENSG00000128011	LRFN1	1.1152	-0.828141	0.0823352	0.802179	leucine rich repeat and fibronectin type III domain containing 1 [Source:HGNC Symbol;Acc:HGNC:29290]
ENSG00000087586	AURKA	-1.03223	3.71418	0.0823379	0.802179	aurora kinase A [Source:HGNC Symbol;Acc:HGNC:11393]
ENSG00000198055	GRK6	-0.451722	3.40983	0.0823633	0.802179	G protein-coupled receptor kinase 6 [Source:HGNC Symbol;Acc:HGNC:4545]
ENSG00000111816	FRK	-0.966045	0.978753	0.0823692	0.802179	fyn related Src family tyrosine kinase [Source:HGNC Symbol;Acc:HGNC:3955]
ENSG00000139531	SUOX	0.634699	2.93086	0.0823796	0.802179	sulfite oxidase [Source:HGNC Symbol;Acc:HGNC:11460]
ENSG00000151287	TEX30	-0.510624	3.52729	0.0826129	0.803299	testis expressed 30 [Source:HGNC Symbol;Acc:HGNC:25188]
ENSG00000122966	CIT	-1.06384	1.39477	0.0826715	0.803299	citron rho-interacting serine/threonine kinase [Source:HGNC Symbol;Acc:HGNC:1985]
ENSG00000130150	MOSPD2	-0.490737	3.8306	0.0826834	0.803299	motile sperm domain containing 2 [Source:HGNC Symbol;Acc:HGNC:28381]
ENSG00000179832	MROH1	0.686364	2.56998	0.0826993	0.803299	maestro heat like repeat family member 1 [Source:HGNC Symbol;Acc:HGNC:26958]
ENSG00000182257	PRR34	-1.2186	-1.34521	0.0828853	0.804096	proline rich 34 [Source:HGNC Symbol;Acc:HGNC:25606]
ENSG00000177189	RPS6KA3	-0.509372	4.38059	0.0829273	0.804096	ribosomal protein S6 kinase A3 [Source:HGNC Symbol;Acc:HGNC:10432]
ENSG00000174839	DENND6A	-0.677029	3.4893	0.082935	0.804096	DENN domain containing 6A [Source:HGNC Symbol;Acc:HGNC:26635]
ENSG00000065491	TBC1D22B	-0.541643	3.30107	0.0830755	0.804368	TBC1 domain family member 22B [Source:HGNC Symbol;Acc:HGNC:21602]
ENSG00000144485	HES6	-0.98459	1.40286	0.0831739	0.804368	hes family bHLH transcription factor 6 [Source:HGNC Symbol;Acc:HGNC:18254]
ENSG00000099250	NRP1	0.560486	5.0821	0.0831995	0.804368	neuropilin 1 [Source:HGNC Symbol;Acc:HGNC:8004]
ENSG00000204394	VARS	0.519064	4.91586	0.0832019	0.804368	valyl-tRNA synthetase [Source:HGNC Symbol;Acc:HGNC:12651]
ENSG00000232677	LINC00665	0.599945	2.57002	0.0832193	0.804368	long intergenic non-protein coding RNA 665 [Source:HGNC Symbol;Acc:HGNC:44323]
ENSG00000172053	QARS	0.442773	5.71307	0.0833997	0.805088	glutaminyl-tRNA synthetase [Source:HGNC Symbol;Acc:HGNC:9751]
ENSG00000162961	DPY30	-0.434314	5.15173	0.083418	0.805088	dpy-30, histone methyltransferase complex regulatory subunit [Source:HGNC Symbol;Acc:HGNC:24590]
ENSG00000205978	NYNRIN	-1.39211	-0.989953	0.0834477	0.805088	NYN domain and retroviral integrase containing [Source:HGNC Symbol;Acc:HGNC:20165]
ENSG00000139974	SLC38A6	0.681034	3.55434	0.0835504	0.805142	solute carrier family 38 member 6 [Source:HGNC Symbol;Acc:HGNC:19863]
ENSG00000165757	JCAD	-0.693459	5.28695	0.0835874	0.805142	junctional cadherin 5 associated [Source:HGNC Symbol;Acc:HGNC:29283]
ENSG00000169991	IFFO2	-0.601207	3.61347	0.0836921	0.805142	intermediate filament family orphan 2 [Source:HGNC Symbol;Acc:HGNC:27006]
ENSG00000238287		0.959615	2.32018	0.0837448	0.805142
ENSG00000109184	DCUN1D4	0.377332	5.20723	0.0837621	0.805142	defective in cullin neddylation 1 domain containing 4 [Source:HGNC Symbol;Acc:HGNC:28998]
ENSG00000146232	NFKBIE	0.864004	2.30479	0.0838086	0.805142	NFKB inhibitor epsilon [Source:HGNC Symbol;Acc:HGNC:7799]
ENSG00000138641	HERC3	-0.909275	1.86437	0.0838123	0.805142	HECT and RLD domain containing E3 ubiquitin protein ligase 3 [Source:HGNC Symbol;Acc:HGNC:4876]
ENSG00000147133	TAF1	-0.390552	5.93772	0.0841466	0.807547	TATA-box binding protein associated factor 1 [Source:HGNC Symbol;Acc:HGNC:11535]
ENSG00000173727		-0.878043	3.28811	0.0842047	0.807547
ENSG00000009844	VTA1	-0.619265	5.87131	0.084217	0.807547	vesicle trafficking 1 [Source:HGNC Symbol;Acc:HGNC:20954]
ENSG00000261716		-1.38774	-0.0237039	0.0842755	0.807615
ENSG00000177225	GATD1	0.600064	6.11952	0.0845804	0.80787	glutamine amidotransferase like class 1 domain containing 1 [Source:HGNC Symbol;Acc:HGNC:26616]
ENSG00000262651		1.19033	-0.428713	0.0846226	0.80787
ENSG00000122861	PLAU	-0.854963	5.1359	0.0846542	0.80787	plasminogen activator, urokinase [Source:HGNC Symbol;Acc:HGNC:9052]
ENSG00000105619	TFPT	0.576173	4.67306	0.0846828	0.80787	TCF3 fusion partner [Source:HGNC Symbol;Acc:HGNC:13630]
ENSG00000250790		1.50475	-1.87293	0.0846938	0.80787
ENSG00000137817	PARP6	0.68325	3.19573	0.0847046	0.80787	poly(ADP-ribose) polymerase family member 6 [Source:HGNC Symbol;Acc:HGNC:26921]
ENSG00000198959	TGM2	-0.881179	6.12779	0.0847066	0.80787	transglutaminase 2 [Source:HGNC Symbol;Acc:HGNC:11778]
ENSG00000162613	FUBP1	-0.684382	7.08405	0.0847139	0.80787	far upstream element binding protein 1 [Source:HGNC Symbol;Acc:HGNC:4004]
ENSG00000239969		-1.58758	-0.757514	0.0848867	0.808674	uncharacterized LOC100289561 [Source:NCBI gene;Acc:100289561]
ENSG00000100439	ABHD4	0.560166	4.17542	0.0849919	0.808674	abhydrolase domain containing 4 [Source:HGNC Symbol;Acc:HGNC:20154]
ENSG00000091137	SLC26A4	1.23572	-0.675342	0.0850031	0.808674	solute carrier family 26 member 4 [Source:HGNC Symbol;Acc:HGNC:8818]
ENSG00000252316	RNY4	-1.57422	1.08892	0.0850043	0.808674	RNA, Ro-associated Y4 [Source:HGNC Symbol;Acc:HGNC:10244]
ENSG00000162267	ITIH3	-1.79548	-1.84649	0.0851964	0.809564	inter-alpha-trypsin inhibitor heavy chain 3 [Source:HGNC Symbol;Acc:HGNC:6168]
ENSG00000166477	LEO1	-0.539035	4.47974	0.085201	0.809564	LEO1 homolog, Paf1/RNA polymerase II complex component [Source:HGNC Symbol;Acc:HGNC:30401]
ENSG00000069275	NUCKS1	-0.723237	9.23624	0.0852696	0.809719	nuclear casein kinase and cyclin dependent kinase substrate 1 [Source:HGNC Symbol;Acc:HGNC:29923]
ENSG00000174282	ZBTB4	0.400434	6.26013	0.0853205	0.809719	zinc finger and BTB domain containing 4 [Source:HGNC Symbol;Acc:HGNC:23847]
ENSG00000107864	CPEB3	-0.748893	1.51711	0.0857173	0.812779	cytoplasmic polyadenylation element binding protein 3 [Source:HGNC Symbol;Acc:HGNC:21746]
ENSG00000187699	C2orf88	0.882068	2.76598	0.0857465	0.812779	chromosome 2 open reading frame 88 [Source:HGNC Symbol;Acc:HGNC:28191]
ENSG00000272343		1.4825	-1.54901	0.0858239	0.812993
ENSG00000138356	AOX1	0.769815	5.54626	0.0859281	0.812993	aldehyde oxidase 1 [Source:HGNC Symbol;Acc:HGNC:553]
ENSG00000163191	S100A11	-0.434416	7.22246	0.0860927	0.812993	S100 calcium binding protein A11 [Source:HGNC Symbol;Acc:HGNC:10488]
ENSG00000149489	ROM1	0.653985	3.46498	0.0861268	0.812993	retinal outer segment membrane protein 1 [Source:HGNC Symbol;Acc:HGNC:10254]
ENSG00000006283	CACNA1G	1.43472	-1.41406	0.0862049	0.812993	calcium voltage-gated channel subunit alpha1 G [Source:HGNC Symbol;Acc:HGNC:1394]
ENSG00000104722	NEFM	-0.891344	2.36361	0.0862738	0.812993	neurofilament medium [Source:HGNC Symbol;Acc:HGNC:7734]
ENSG00000229619	MBNL1-AS1	-0.626326	3.79579	0.0862991	0.812993	MBNL1 antisense RNA 1 [Source:HGNC Symbol;Acc:HGNC:44584]
ENSG00000068489	PRR11	-1.22291	4.2108	0.0863138	0.812993	proline rich 11 [Source:HGNC Symbol;Acc:HGNC:25619]
ENSG00000105750	ZNF85	-0.657028	2.13754	0.0863398	0.812993	zinc finger protein 85 [Source:HGNC Symbol;Acc:HGNC:13160]
ENSG00000126214	KLC1	-0.447591	6.3441	0.0863776	0.812993	kinesin light chain 1 [Source:HGNC Symbol;Acc:HGNC:6387]
ENSG00000166275	BORCS7	0.478707	5.91382	0.0863915	0.812993	BLOC-1 related complex subunit 7 [Source:HGNC Symbol;Acc:HGNC:23516]
ENSG00000136244	IL6	-1.66993	2.16613	0.0864327	0.812993	interleukin 6 [Source:HGNC Symbol;Acc:HGNC:6018]
ENSG00000235387	SPAAR	-1.31024	-0.849876	0.0864423	0.812993	small regulatory polypeptide of amino acid response [Source:HGNC Symbol;Acc:HGNC:27244]
ENSG00000126950	TMEM35A	0.815435	3.09039	0.0865027	0.813053	transmembrane protein 35A [Source:HGNC Symbol;Acc:HGNC:25864]
ENSG00000102359	SRPX2	0.790718	5.29157	0.0865781	0.813053	sushi repeat containing protein X-linked 2 [Source:HGNC Symbol;Acc:HGNC:30668]
ENSG00000160570	DEDD2	0.605707	3.8902	0.0866041	0.813053	death effector domain containing 2 [Source:HGNC Symbol;Acc:HGNC:24450]
ENSG00000181072	CHRM2	2.18788	-2.30447	0.0867319	0.813766	cholinergic receptor muscarinic 2 [Source:HGNC Symbol;Acc:HGNC:1951]
ENSG00000263072	ZNF213-AS1	0.888919	1.87047	0.0869471	0.814482	ZNF213 antisense RNA 1 (head to head) [Source:HGNC Symbol;Acc:HGNC:50505]
ENSG00000134954	ETS1	-0.649609	6.03383	0.0870355	0.814482	ETS proto-oncogene 1, transcription factor [Source:HGNC Symbol;Acc:HGNC:3488]
ENSG00000170832	USP32	0.754024	3.42965	0.0870668	0.814482	ubiquitin specific peptidase 32 [Source:HGNC Symbol;Acc:HGNC:19143]
ENSG00000163507	CIP2A	-1.13809	2.09282	0.0871021	0.814482	cell proliferation regulating inhibitor of protein phosphatase 2A [Source:HGNC Symbol;Acc:HGNC:29302]
ENSG00000126524	SBDS	-1.33862	5.18053	0.0872051	0.814482	SBDS, ribosome maturation factor [Source:HGNC Symbol;Acc:HGNC:19440]
ENSG00000215018	COL28A1	1.45174	-1.98576	0.0872879	0.814482	collagen type XXVIII alpha 1 chain [Source:HGNC Symbol;Acc:HGNC:22442]
ENSG00000047936	ROS1	1.16719	1.701	0.0873368	0.814482	ROS proto-oncogene 1, receptor tyrosine kinase [Source:HGNC Symbol;Acc:HGNC:10261]
ENSG00000100036	SLC35E4	0.644095	2.7978	0.0873508	0.814482	solute carrier family 35 member E4 [Source:HGNC Symbol;Acc:HGNC:17058]
ENSG00000112851	ERBIN	0.462177	5.98155	0.0873568	0.814482	erbb2 interacting protein [Source:HGNC Symbol;Acc:HGNC:15842]
ENSG00000171658	NMRAL2P	1.02575	1.02177	0.0873704	0.814482	NmrA like redox sensor 2, pseudogene [Source:HGNC Symbol;Acc:HGNC:52332]
ENSG00000103044	HAS3	-1.43504	-0.73442	0.0873789	0.814482	hyaluronan synthase 3 [Source:HGNC Symbol;Acc:HGNC:4820]
ENSG00000102977	ACD	0.618787	2.55037	0.0874664	0.814695	ACD, shelterin complex subunit and telomerase recruitment factor [Source:HGNC Symbol;Acc:HGNC:25070]
ENSG00000107625	DDX50	-0.523878	6.4664	0.0876115	0.814695	DExD-box helicase 50 [Source:HGNC Symbol;Acc:HGNC:17906]
ENSG00000160208	RRP1B	0.496199	5.64716	0.0876247	0.814695	ribosomal RNA processing 1B [Source:HGNC Symbol;Acc:HGNC:23818]
ENSG00000270885	RASL10B	1.22417	2.64241	0.0876895	0.814695	RAS like family 10 member B [Source:HGNC Symbol;Acc:HGNC:30295]
ENSG00000257038		1.48596	-1.59471	0.0877601	0.814695
ENSG00000277597		0.760339	0.596046	0.0878216	0.814695
ENSG00000170836	PPM1D	0.559626	3.47811	0.0878649	0.814695	protein phosphatase, Mg2+/Mn2+ dependent 1D [Source:HGNC Symbol;Acc:HGNC:9277]
ENSG00000219438	FAM19A5	-0.579738	2.07577	0.0878994	0.814695	family with sequence similarity 19 member A5, C-C motif chemokine like [Source:HGNC Symbol;Acc:HGNC:21592]
ENSG00000184162	NR2C2AP	-0.834191	2.69746	0.0879531	0.814695	nuclear receptor 2C2 associated protein [Source:HGNC Symbol;Acc:HGNC:30763]
ENSG00000112078	KCTD20	-1.20786	6.15194	0.0879673	0.814695	potassium channel tetramerization domain containing 20 [Source:HGNC Symbol;Acc:HGNC:21052]
ENSG00000197461	PDGFA	-0.594368	6.30091	0.0879727	0.814695	platelet derived growth factor subunit A [Source:HGNC Symbol;Acc:HGNC:8799]
ENSG00000140443	IGF1R	0.526143	4.42937	0.0880785	0.815194	insulin like growth factor 1 receptor [Source:HGNC Symbol;Acc:HGNC:5465]
ENSG00000165655	ZNF503	0.549344	6.23457	0.0883547	0.817268	zinc finger protein 503 [Source:HGNC Symbol;Acc:HGNC:23589]
ENSG00000125247	TMTC4	0.573322	2.95886	0.0886373	0.819081	transmembrane and tetratricopeptide repeat containing 4 [Source:HGNC Symbol;Acc:HGNC:25904]
ENSG00000273084		1.18342	-0.601642	0.0886551	0.819081
ENSG00000112029	FBXO5	-0.912692	1.7123	0.088793	0.819873	F-box protein 5 [Source:HGNC Symbol;Acc:HGNC:13584]
ENSG00000106789	CORO2A	1.0108	0.948802	0.0889701	0.820903	coronin 2A [Source:HGNC Symbol;Acc:HGNC:2255]
ENSG00000006025	OSBPL7	1.1178	1.32301	0.0890445	0.820903	oxysterol binding protein like 7 [Source:HGNC Symbol;Acc:HGNC:16387]
ENSG00000166482	MFAP4	-1.24478	1.90339	0.0890615	0.820903	microfibril associated protein 4 [Source:HGNC Symbol;Acc:HGNC:7035]
ENSG00000177757	FAM87B	1.25786	-1.64351	0.0891856	0.821565	family with sequence similarity 87 member B [Source:HGNC Symbol;Acc:HGNC:32236]
ENSG00000235381		1.3239	-0.898562	0.0892551	0.821723
ENSG00000180902	D2HGDH	0.814351	4.90129	0.0893631	0.822235	D-2-hydroxyglutarate dehydrogenase [Source:HGNC Symbol;Acc:HGNC:28358]
ENSG00000176248	ANAPC2	-1.2836	-0.518968	0.0894254	0.822326	anaphase promoting complex subunit 2 [Source:HGNC Symbol;Acc:HGNC:19989]
ENSG00000104356	POP1	0.574464	3.9442	0.0895766	0.822353	POP1 homolog, ribonuclease P/MRP subunit [Source:HGNC Symbol;Acc:HGNC:30129]
ENSG00000110844	PRPF40B	0.474176	3.06256	0.0896089	0.822353	pre-mRNA processing factor 40 homolog B [Source:HGNC Symbol;Acc:HGNC:25031]
ENSG00000105993	DNAJB6	-0.470894	7.26293	0.0896371	0.822353	DnaJ heat shock protein family (Hsp40) member B6 [Source:HGNC Symbol;Acc:HGNC:14888]
ENSG00000164342	TLR3	-0.974509	0.971509	0.0896822	0.822353	toll like receptor 3 [Source:HGNC Symbol;Acc:HGNC:11849]
ENSG00000242299		-0.525654	6.86744	0.0897048	0.822353
ENSG00000012232	EXTL3	0.673344	4.25299	0.0898331	0.822353	exostosin like glycosyltransferase 3 [Source:HGNC Symbol;Acc:HGNC:3518]
ENSG00000188672	RHCE	1.83223	-1.89646	0.0898348	0.822353	Rh blood group CcEe antigens [Source:HGNC Symbol;Acc:HGNC:10008]
ENSG00000118655	DCLRE1B	-0.649374	1.81402	0.0899637	0.822353	DNA cross-link repair 1B [Source:HGNC Symbol;Acc:HGNC:17641]
ENSG00000171720	HDAC3	-0.568084	6.49246	0.0899879	0.822353	histone deacetylase 3 [Source:HGNC Symbol;Acc:HGNC:4854]
ENSG00000166546	BEAN1	1.56701	-1.26458	0.0900656	0.822353	brain expressed associated with NEDD4 1 [Source:HGNC Symbol;Acc:HGNC:24160]
ENSG00000167716	WDR81	0.785905	3.37217	0.090229	0.822353	WD repeat domain 81 [Source:HGNC Symbol;Acc:HGNC:26600]
ENSG00000101384	JAG1	-0.65288	4.78499	0.0902333	0.822353	jagged 1 [Source:HGNC Symbol;Acc:HGNC:6188]
ENSG00000102030	NAA10	0.480747	5.76888	0.0903458	0.822353	N(alpha)-acetyltransferase 10, NatA catalytic subunit [Source:HGNC Symbol;Acc:HGNC:18704]
ENSG00000132334	PTPRE	0.780655	3.17275	0.0903567	0.822353	protein tyrosine phosphatase, receptor type E [Source:HGNC Symbol;Acc:HGNC:9669]
ENSG00000184990	SIVA1	-0.45139	7.23135	0.0903721	0.822353	SIVA1 apoptosis inducing factor [Source:HGNC Symbol;Acc:HGNC:17712]
ENSG00000077044	DGKD	0.557422	3.24235	0.0903861	0.822353	diacylglycerol kinase delta [Source:HGNC Symbol;Acc:HGNC:2851]
ENSG00000128534	LSM8	-0.547394	4.98039	0.0904018	0.822353	LSM8 homolog, U6 small nuclear RNA associated [Source:HGNC Symbol;Acc:HGNC:20471]
ENSG00000149218	ENDOD1	1.01866	5.33515	0.0904625	0.822353	endonuclease domain containing 1 [Source:HGNC Symbol;Acc:HGNC:29129]
ENSG00000156049	GNA14	1.73393	0.0640039	0.0904786	0.822353	G protein subunit alpha 14 [Source:HGNC Symbol;Acc:HGNC:4382]
ENSG00000086102	NFX1	0.374915	4.66115	0.0905021	0.822353	nuclear transcription factor, X-box binding 1 [Source:HGNC Symbol;Acc:HGNC:7803]
ENSG00000105928	GSDME	0.610234	3.79269	0.0905759	0.822353	gasdermin E [Source:HGNC Symbol;Acc:HGNC:2810]
ENSG00000135720	DYNC1LI2	-0.384205	7.67005	0.0905809	0.822353	dynein cytoplasmic 1 light intermediate chain 2 [Source:HGNC Symbol;Acc:HGNC:2966]
ENSG00000125144	MT1G	2.70452	0.132599	0.0907373	0.822885	metallothionein 1G [Source:HGNC Symbol;Acc:HGNC:7399]
ENSG00000115875	SRSF7	-0.463878	6.66233	0.0907541	0.822885	serine and arginine rich splicing factor 7 [Source:HGNC Symbol;Acc:HGNC:10789]
ENSG00000205562		-1.33612	-1.28985	0.0907968	0.822885
ENSG00000137449	CPEB2	-0.837997	3.59646	0.0908826	0.823135	cytoplasmic polyadenylation element binding protein 2 [Source:HGNC Symbol;Acc:HGNC:21745]
ENSG00000103248	MTHFSD	0.734107	2.83153	0.0909292	0.823135	methenyltetrahydrofolate synthetase domain containing [Source:HGNC Symbol;Acc:HGNC:25778]
ENSG00000253263		-1.83688	-1.98642	0.0910347	0.823615
ENSG00000184307	ZDHHC23	1.16684	0.0424153	0.0911013	0.823743	zinc finger DHHC-type containing 23 [Source:HGNC Symbol;Acc:HGNC:28654]
ENSG00000129749	CHRNA10	-1.18894	-1.70515	0.0912807	0.824499	cholinergic receptor nicotinic alpha 10 subunit [Source:HGNC Symbol;Acc:HGNC:13800]
ENSG00000284977		-1.5627	-1.45185	0.0913428	0.824499
ENSG00000134779	TPGS2	-0.458395	5.36224	0.0914049	0.824499	tubulin polyglutamylase complex subunit 2 [Source:HGNC Symbol;Acc:HGNC:24561]
ENSG00000113140	SPARC	-0.501948	11.4662	0.0914264	0.824499	secreted protein acidic and cysteine rich [Source:HGNC Symbol;Acc:HGNC:11219]
ENSG00000137166	FOXP4	0.841025	1.02697	0.0914476	0.824499	forkhead box P4 [Source:HGNC Symbol;Acc:HGNC:20842]
ENSG00000137872	SEMA6D	1.44531	-0.974165	0.0915455	0.824908	semaphorin 6D [Source:HGNC Symbol;Acc:HGNC:16770]
ENSG00000184840	TMED9	-0.612181	10.2795	0.0916607	0.825472	transmembrane p24 trafficking protein 9 [Source:HGNC Symbol;Acc:HGNC:24878]
ENSG00000180458		1.10923	0.177259	0.0918091	0.825894
ENSG00000185818	NAT8L	1.29503	-1.03838	0.0918128	0.825894	N-acetyltransferase 8 like [Source:HGNC Symbol;Acc:HGNC:26742]
ENSG00000211584	SLC48A1	0.844716	3.96505	0.0919007	0.826212	solute carrier family 48 member 1 [Source:HGNC Symbol;Acc:HGNC:26035]
ENSG00000134243	SORT1	-0.584585	6.18442	0.0920136	0.826467	sortilin 1 [Source:HGNC Symbol;Acc:HGNC:11186]
ENSG00000167981	ZNF597	0.685176	1.86341	0.0920345	0.826467	zinc finger protein 597 [Source:HGNC Symbol;Acc:HGNC:26573]
ENSG00000065060	UHRF1BP1	0.667647	2.6036	0.0922596	0.828015	UHRF1 binding protein 1 [Source:HGNC Symbol;Acc:HGNC:21216]
ENSG00000142208	AKT1	-0.500242	5.41141	0.0923315	0.828107	AKT serine/threonine kinase 1 [Source:HGNC Symbol;Acc:HGNC:391]
ENSG00000152977	ZIC1	-0.857398	1.86546	0.0924104	0.828107	Zic family member 1 [Source:HGNC Symbol;Acc:HGNC:12872]
ENSG00000140945	CDH13	-0.537902	3.92801	0.0924683	0.828107	cadherin 13 [Source:HGNC Symbol;Acc:HGNC:1753]
ENSG00000166233	ARIH1	-0.447568	6.05153	0.0924808	0.828107	ariadne RBR E3 ubiquitin protein ligase 1 [Source:HGNC Symbol;Acc:HGNC:689]
ENSG00000182552	RWDD4	-0.594934	4.32628	0.0927025	0.829618	RWD domain containing 4 [Source:HGNC Symbol;Acc:HGNC:23750]
ENSG00000100601	ALKBH1	-0.827478	1.72915	0.0927769	0.829811	alkB homolog 1, histone H2A dioxygenase [Source:HGNC Symbol;Acc:HGNC:17911]
ENSG00000165675	ENOX2	0.756031	4.04635	0.0929235	0.830649	ecto-NOX disulfide-thiol exchanger 2 [Source:HGNC Symbol;Acc:HGNC:2259]
ENSG00000011465	DCN	-0.615147	8.84948	0.0931356	0.831488	decorin [Source:HGNC Symbol;Acc:HGNC:2705]
ENSG00000112972	HMGCS1	-0.75291	6.11717	0.0931422	0.831488	3-hydroxy-3-methylglutaryl-CoA synthase 1 [Source:HGNC Symbol;Acc:HGNC:5007]
ENSG00000176692	FOXC2	-0.633744	5.40931	0.0932188	0.831488	forkhead box C2 [Source:HGNC Symbol;Acc:HGNC:3801]
ENSG00000132952	USPL1	-0.755944	1.66238	0.0933228	0.831488	ubiquitin specific peptidase like 1 [Source:HGNC Symbol;Acc:HGNC:20294]
ENSG00000145868	FBXO38	-0.547499	3.20359	0.0933387	0.831488	F-box protein 38 [Source:HGNC Symbol;Acc:HGNC:28844]
ENSG00000185716	MOSMO	0.446883	6.34498	0.0933881	0.831488	modulator of smoothened [Source:HGNC Symbol;Acc:HGNC:27087]
ENSG00000171812	COL8A2	-0.622529	4.3658	0.0933882	0.831488	collagen type VIII alpha 2 chain [Source:HGNC Symbol;Acc:HGNC:2216]
ENSG00000113108	APBB3	0.916084	1.22635	0.0934563	0.831623	amyloid beta precursor protein binding family B member 3 [Source:HGNC Symbol;Acc:HGNC:20708]
ENSG00000164023	SGMS2	-0.525712	4.48638	0.0935539	0.831941	sphingomyelin synthase 2 [Source:HGNC Symbol;Acc:HGNC:28395]
ENSG00000270714	MINOS1P2	1.28074	-1.31251	0.093598	0.831941	mitochondrial inner membrane organizing system 1 pseudogene 2 [Source:HGNC Symbol;Acc:HGNC:44092]
ENSG00000103540	CCP110	-0.559084	3.43366	0.0936868	0.832259	centriolar coiled-coil protein 110 [Source:HGNC Symbol;Acc:HGNC:24342]
ENSG00000171811	CFAP46	1.43552	-1.65813	0.093749	0.832341	cilia and flagella associated protein 46 [Source:HGNC Symbol;Acc:HGNC:25247]
ENSG00000137819	PAQR5	1.16547	1.01113	0.0938688	0.832531	progestin and adipoQ receptor family member 5 [Source:HGNC Symbol;Acc:HGNC:29645]
ENSG00000176386	CDC26	-1.69363	-0.51268	0.0939752	0.832531	cell division cycle 26 [Source:HGNC Symbol;Acc:HGNC:17839]
ENSG00000235609		-1.37853	-0.149638	0.0939825	0.832531
ENSG00000170293	CMTM8	0.73712	2.56631	0.0939874	0.832531	CKLF like MARVEL transmembrane domain containing 8 [Source:HGNC Symbol;Acc:HGNC:19179]
ENSG00000115468	EFHD1	-1.20717	3.15395	0.0940356	0.832531	EF-hand domain family member D1 [Source:HGNC Symbol;Acc:HGNC:29556]
ENSG00000186056	MATN1-AS1	1.44315	-1.89949	0.0941078	0.8327	MATN1 antisense RNA 1 [Source:HGNC Symbol;Acc:HGNC:40364]
ENSG00000198554	WDHD1	-0.537443	2.45611	0.0941608	0.8327	WD repeat and HMG-box DNA binding protein 1 [Source:HGNC Symbol;Acc:HGNC:23170]
ENSG00000180329	CCDC43	-0.564855	4.34304	0.0944132	0.833391	coiled-coil domain containing 43 [Source:HGNC Symbol;Acc:HGNC:26472]
ENSG00000163739	CXCL1	1.42627	3.13879	0.0944979	0.833391	C-X-C motif chemokine ligand 1 [Source:HGNC Symbol;Acc:HGNC:4602]
ENSG00000198521	ZNF43	-0.797184	1.10075	0.0944982	0.833391	zinc finger protein 43 [Source:HGNC Symbol;Acc:HGNC:13109]
ENSG00000127920	GNG11	0.73769	6.17156	0.094543	0.833391	G protein subunit gamma 11 [Source:HGNC Symbol;Acc:HGNC:4403]
ENSG00000197841	ZNF181	-0.759424	2.51994	0.094557	0.833391	zinc finger protein 181 [Source:HGNC Symbol;Acc:HGNC:12971]
ENSG00000249592		-1.30526	-1.38361	0.0945623	0.833391
ENSG00000108469	RECQL5	0.907334	2.76497	0.0946762	0.833391	RecQ like helicase 5 [Source:HGNC Symbol;Acc:HGNC:9950]
ENSG00000183828	NUDT14	0.646419	1.84147	0.0946811	0.833391	nudix hydrolase 14 [Source:HGNC Symbol;Acc:HGNC:20141]
ENSG00000197771	MCMBP	-0.574843	3.62426	0.0947168	0.833391	minichromosome maintenance complex binding protein [Source:HGNC Symbol;Acc:HGNC:25782]
ENSG00000184160	ADRA2C	-0.751483	2.91831	0.0949164	0.834265	adrenoceptor alpha 2C [Source:HGNC Symbol;Acc:HGNC:283]
ENSG00000150961	SEC24D	-0.544366	4.9097	0.0949472	0.834265	SEC24 homolog D, COPII coat complex component [Source:HGNC Symbol;Acc:HGNC:10706]
ENSG00000261438		1.20721	0.0117243	0.0952266	0.834265
ENSG00000273066		1.16495	-0.741424	0.0952389	0.834265
ENSG00000223044	RNU6-130P	-1.65391	-1.83815	0.0952449	0.834265	RNA, U6 small nuclear 130, pseudogene [Source:HGNC Symbol;Acc:HGNC:47093]
ENSG00000164162	ANAPC10	-0.698141	1.78122	0.09525	0.834265	anaphase promoting complex subunit 10 [Source:HGNC Symbol;Acc:HGNC:24077]
ENSG00000196517	SLC6A9	0.685848	3.09783	0.0952585	0.834265	solute carrier family 6 member 9 [Source:HGNC Symbol;Acc:HGNC:11056]
ENSG00000168734	PKIG	0.544112	5.53613	0.0952605	0.834265	cAMP-dependent protein kinase inhibitor gamma [Source:HGNC Symbol;Acc:HGNC:9019]
ENSG00000108439	PNPO	0.547118	5.49244	0.095366	0.834265	pyridoxamine 5'-phosphate oxidase [Source:HGNC Symbol;Acc:HGNC:30260]
ENSG00000263823		-0.501005	3.48246	0.0953765	0.834265
ENSG00000234160		0.924315	0.970933	0.0954289	0.834265
ENSG00000180098	TRNAU1AP	-0.424148	4.75078	0.095486	0.834265	tRNA selenocysteine 1 associated protein 1 [Source:HGNC Symbol;Acc:HGNC:30813]
ENSG00000138376	BARD1	-0.896902	2.82954	0.0955177	0.834265	BRCA1 associated RING domain 1 [Source:HGNC Symbol;Acc:HGNC:952]
ENSG00000116096	SPR	0.500052	3.89203	0.0955602	0.834265	sepiapterin reductase [Source:HGNC Symbol;Acc:HGNC:11257]
ENSG00000235770	LINC00607	-1.0479	1.51814	0.0956876	0.834345	long intergenic non-protein coding RNA 607 [Source:HGNC Symbol;Acc:HGNC:43944]
ENSG00000158856	DMTN	1.30522	-1.62724	0.0958391	0.834345	dematin actin binding protein [Source:HGNC Symbol;Acc:HGNC:3382]
ENSG00000160951	PTGER1	-1.37826	-0.188868	0.0958759	0.834345	prostaglandin E receptor 1 [Source:HGNC Symbol;Acc:HGNC:9593]
ENSG00000107560	RAB11FIP2	-0.795927	3.49174	0.0958999	0.834345	RAB11 family interacting protein 2 [Source:HGNC Symbol;Acc:HGNC:29152]
ENSG00000104856	RELB	0.919091	5.15506	0.0959514	0.834345	RELB proto-oncogene, NF-kB subunit [Source:HGNC Symbol;Acc:HGNC:9956]
ENSG00000135111	TBX3	0.783023	5.25855	0.0960082	0.834345	T-box 3 [Source:HGNC Symbol;Acc:HGNC:11602]
ENSG00000123364	HOXC13	1.75042	0.018351	0.0960288	0.834345	homeobox C13 [Source:HGNC Symbol;Acc:HGNC:5125]
ENSG00000104884	ERCC2	0.639257	5.09807	0.0960759	0.834345	ERCC excision repair 2, TFIIH core complex helicase subunit [Source:HGNC Symbol;Acc:HGNC:3434]
ENSG00000080546	SESN1	0.648343	4.70897	0.0961301	0.834345	sestrin 1 [Source:HGNC Symbol;Acc:HGNC:21595]
ENSG00000261609	GAN	-0.58348	4.24013	0.0961384	0.834345	gigaxonin [Source:HGNC Symbol;Acc:HGNC:4137]
ENSG00000127586	CHTF18	-0.943114	0.793609	0.0961541	0.834345	chromosome transmission fidelity factor 18 [Source:HGNC Symbol;Acc:HGNC:18435]
ENSG00000238251		0.680659	1.8668	0.0962136	0.834401
ENSG00000099290	WASHC2A	0.475299	4.04635	0.0963143	0.834813	WASH complex subunit 2A [Source:HGNC Symbol;Acc:HGNC:23416]
ENSG00000136891	TEX10	0.486339	4.60069	0.096452	0.835025	testis expressed 10 [Source:HGNC Symbol;Acc:HGNC:25988]
ENSG00000262468	LINC01569	-1.43317	-1.45985	0.0964945	0.835025	long intergenic non-protein coding RNA 1569 [Source:HGNC Symbol;Acc:HGNC:51380]
ENSG00000255455		-0.693529	1.41723	0.0964984	0.835025
ENSG00000143797	MBOAT2	-0.5778	6.64909	0.0966597	0.835699	membrane bound O-acyltransferase domain containing 2 [Source:HGNC Symbol;Acc:HGNC:25193]
ENSG00000105499	PLA2G4C	1.20327	-0.700314	0.0967197	0.835699	phospholipase A2 group IVC [Source:HGNC Symbol;Acc:HGNC:9037]
ENSG00000198353	HOXC4	-0.777927	3.29992	0.0967522	0.835699	homeobox C4 [Source:HGNC Symbol;Acc:HGNC:5126]
ENSG00000087077	TRIP6	0.375407	7.0677	0.0969119	0.835699	thyroid hormone receptor interactor 6 [Source:HGNC Symbol;Acc:HGNC:12311]
ENSG00000214087	ARL16	-0.457953	4.55645	0.0970272	0.835699	ADP ribosylation factor like GTPase 16 [Source:HGNC Symbol;Acc:HGNC:27902]
ENSG00000187024	PTRH1	0.495098	3.61608	0.0970303	0.835699	peptidyl-tRNA hydrolase 1 homolog [Source:HGNC Symbol;Acc:HGNC:27039]
ENSG00000167470	MIDN	-0.459466	7.96462	0.0970854	0.835699	midnolin [Source:HGNC Symbol;Acc:HGNC:16298]
ENSG00000185432	METTL7A	0.630964	4.8951	0.0970913	0.835699	methyltransferase like 7A [Source:HGNC Symbol;Acc:HGNC:24550]
ENSG00000136450	SRSF1	-0.402547	7.75223	0.0971988	0.835699	serine and arginine rich splicing factor 1 [Source:HGNC Symbol;Acc:HGNC:10780]
ENSG00000125843	AP5S1	0.432059	4.22691	0.0972498	0.835699	adaptor related protein complex 5 subunit sigma 1 [Source:HGNC Symbol;Acc:HGNC:15875]
ENSG00000170852	KBTBD2	-0.507828	5.02349	0.0972657	0.835699	kelch repeat and BTB domain containing 2 [Source:HGNC Symbol;Acc:HGNC:21751]
ENSG00000184992	BRI3BP	-0.816513	4.1507	0.0973336	0.835699	BRI3 binding protein [Source:HGNC Symbol;Acc:HGNC:14251]
ENSG00000237515	SHISA9	2.56286	0.217585	0.0974795	0.835699	shisa family member 9 [Source:HGNC Symbol;Acc:HGNC:37231]
ENSG00000123737	EXOSC9	0.475606	4.8638	0.0975459	0.835699	exosome component 9 [Source:HGNC Symbol;Acc:HGNC:9137]
ENSG00000093072	ADA2	0.967081	-0.351625	0.097571	0.835699	adenosine deaminase 2 [Source:HGNC Symbol;Acc:HGNC:1839]
ENSG00000138095	LRPPRC	0.493096	4.97356	0.0975823	0.835699	leucine rich pentatricopeptide repeat containing [Source:HGNC Symbol;Acc:HGNC:15714]
ENSG00000234284	ZNF879	1.20777	-0.110293	0.0976219	0.835699	zinc finger protein 879 [Source:HGNC Symbol;Acc:HGNC:37273]
ENSG00000163637	PRICKLE2	0.621169	3.82347	0.0976624	0.835699	prickle planar cell polarity protein 2 [Source:HGNC Symbol;Acc:HGNC:20340]
ENSG00000226287	TMEM191A	-0.99564	-0.261433	0.0976769	0.835699	transmembrane protein 191A (pseudogene) [Source:HGNC Symbol;Acc:HGNC:25317]
ENSG00000213853	EMP2	-0.486404	7.23671	0.0977079	0.835699	epithelial membrane protein 2 [Source:HGNC Symbol;Acc:HGNC:3334]
ENSG00000136828	RALGPS1	-1.49964	0.0466607	0.0977517	0.835699	Ral GEF with PH domain and SH3 binding motif 1 [Source:HGNC Symbol;Acc:HGNC:16851]
ENSG00000104695	PPP2CB	-0.388997	6.42664	0.0978484	0.835699	protein phosphatase 2 catalytic subunit beta [Source:HGNC Symbol;Acc:HGNC:9300]
ENSG00000184014	DENND5A	-0.547831	5.335	0.0979205	0.835699	DENN domain containing 5A [Source:HGNC Symbol;Acc:HGNC:19344]
ENSG00000180035	ZNF48	0.47216	3.74456	0.0979367	0.835699	zinc finger protein 48 [Source:HGNC Symbol;Acc:HGNC:13114]
ENSG00000275457		-1.05101	0.119798	0.0980788	0.835699
ENSG00000111728	ST8SIA1	0.866113	0.481227	0.0980802	0.835699	ST8 alpha-N-acetyl-neuraminide alpha-2,8-sialyltransferase 1 [Source:HGNC Symbol;Acc:HGNC:10869]
ENSG00000105612	DNASE2	0.502048	5.81102	0.0982118	0.835699	deoxyribonuclease 2, lysosomal [Source:HGNC Symbol;Acc:HGNC:2960]
ENSG00000184838	PRR16	-0.556034	4.32227	0.0982539	0.835699	proline rich 16 [Source:HGNC Symbol;Acc:HGNC:29654]
ENSG00000186310	NAP1L3	-0.632563	1.80429	0.0982587	0.835699	nucleosome assembly protein 1 like 3 [Source:HGNC Symbol;Acc:HGNC:7639]
ENSG00000104687	GSR	0.504182	6.05392	0.0982885	0.835699	glutathione-disulfide reductase [Source:HGNC Symbol;Acc:HGNC:4623]
ENSG00000167065	DUSP18	0.605611	3.62233	0.0983387	0.835699	dual specificity phosphatase 18 [Source:HGNC Symbol;Acc:HGNC:18484]
ENSG00000225024		1.27599	0.0821901	0.0983931	0.835699
ENSG00000223861		1.24984	-1.35259	0.0984028	0.835699
ENSG00000271605	MILR1	1.00381	1.28654	0.0984065	0.835699	mast cell immunoglobulin like receptor 1 [Source:HGNC Symbol;Acc:HGNC:27570]
ENSG00000185379	RAD51D	-0.603506	3.04598	0.0984397	0.835699	RAD51 paralog D [Source:HGNC Symbol;Acc:HGNC:9823]
ENSG00000074800	ENO1	-0.535209	10.337	0.0985291	0.835884	enolase 1 [Source:HGNC Symbol;Acc:HGNC:3350]
ENSG00000267002		1.07802	1.00582	0.0985907	0.835884
ENSG00000164344	KLKB1	1.79638	-1.84633	0.0986212	0.835884	kallikrein B1 [Source:HGNC Symbol;Acc:HGNC:6371]
ENSG00000133056	PIK3C2B	1.45201	-0.96094	0.0989349	0.836816	phosphatidylinositol-4-phosphate 3-kinase catalytic subunit type 2 beta [Source:HGNC Symbol;Acc:HGNC:8972]
ENSG00000117543	DPH5	0.438045	4.23022	0.0989646	0.836816	diphthamide biosynthesis 5 [Source:HGNC Symbol;Acc:HGNC:24270]
ENSG00000164144	ARFIP1	-0.611719	4.19165	0.0989777	0.836816	ADP ribosylation factor interacting protein 1 [Source:HGNC Symbol;Acc:HGNC:21496]
ENSG00000165355	FBXO33	-0.402121	4.07022	0.0989932	0.836816	F-box protein 33 [Source:HGNC Symbol;Acc:HGNC:19833]
ENSG00000117054	ACADM	-1.11413	4.00565	0.0989978	0.836816	acyl-CoA dehydrogenase medium chain [Source:HGNC Symbol;Acc:HGNC:89]
ENSG00000169116	PARM1	1.39736	0.346393	0.0991524	0.837257	prostate androgen-regulated mucin-like protein 1 [Source:HGNC Symbol;Acc:HGNC:24536]
ENSG00000163681	SLMAP	-0.875246	3.98566	0.099207	0.837257	sarcolemma associated protein [Source:HGNC Symbol;Acc:HGNC:16643]
ENSG00000169282	KCNAB1	-1.25681	-0.520382	0.0993323	0.837257	potassium voltage-gated channel subfamily A member regulatory beta subunit 1 [Source:HGNC Symbol;Acc:HGNC:6228]
ENSG00000204381	LAYN	0.633241	5.86809	0.0993382	0.837257	layilin [Source:HGNC Symbol;Acc:HGNC:29471]
ENSG00000070778	PTPN21	0.43187	3.70428	0.099389	0.837257	protein tyrosine phosphatase, non-receptor type 21 [Source:HGNC Symbol;Acc:HGNC:9651]
ENSG00000170448	NFXL1	-0.520454	3.14914	0.0994843	0.837257	nuclear transcription factor, X-box binding like 1 [Source:HGNC Symbol;Acc:HGNC:18726]
ENSG00000170442	KRT86	-1.91593	0.848386	0.0995691	0.837257	keratin 86 [Source:HGNC Symbol;Acc:HGNC:6463]
ENSG00000183597	TANGO2	0.716436	2.76277	0.0996189	0.837257	transport and golgi organization 2 homolog [Source:HGNC Symbol;Acc:HGNC:25439]
ENSG00000170860	LSM3	-0.514434	6.22232	0.0996232	0.837257	LSM3 homolog, U6 small nuclear RNA and mRNA degradation associated [Source:HGNC Symbol;Acc:HGNC:17874]
ENSG00000162769	FLVCR1	0.835361	1.42957	0.0996272	0.837257	feline leukemia virus subgroup C cellular receptor 1 [Source:HGNC Symbol;Acc:HGNC:24682]
ENSG00000172575	RASGRP1	-1.64119	-1.85707	0.0996367	0.837257	RAS guanyl releasing protein 1 [Source:HGNC Symbol;Acc:HGNC:9878]
ENSG00000182118	FAM89A	-0.971188	2.52398	0.0997563	0.837814	family with sequence similarity 89 member A [Source:HGNC Symbol;Acc:HGNC:25057]
ENSG00000115282	TTC31	0.931152	3.79415	0.0998757	0.838369	tetratricopeptide repeat domain 31 [Source:HGNC Symbol;Acc:HGNC:25759]
ENSG00000129680	MAP7D3	0.591492	5.30914	0.100001	0.838486	MAP7 domain containing 3 [Source:HGNC Symbol;Acc:HGNC:25742]
ENSG00000131069	ACSS2	0.792054	2.57702	0.100097	0.838486	acyl-CoA synthetase short chain family member 2 [Source:HGNC Symbol;Acc:HGNC:15814]
ENSG00000109805	NCAPG	-1.34126	2.97364	0.100101	0.838486	non-SMC condensin I complex subunit G [Source:HGNC Symbol;Acc:HGNC:24304]
ENSG00000164237	CMBL	0.888594	3.75421	0.100168	0.838486	carboxymethylenebutenolidase homolog [Source:HGNC Symbol;Acc:HGNC:25090]
ENSG00000205664		1.2144	0.665421	0.100198	0.838486
ENSG00000136982	DSCC1	-0.68847	2.83392	0.100219	0.838486	DNA replication and sister chromatid cohesion 1 [Source:HGNC Symbol;Acc:HGNC:24453]
ENSG00000149483	TMEM138	0.503729	4.02519	0.10038	0.838486	transmembrane protein 138 [Source:HGNC Symbol;Acc:HGNC:26944]
ENSG00000063761	ADCK1	0.650337	2.21536	0.100398	0.838486	aarF domain containing kinase 1 [Source:HGNC Symbol;Acc:HGNC:19038]
ENSG00000112715	VEGFA	-0.770636	5.8891	0.100446	0.838486	vascular endothelial growth factor A [Source:HGNC Symbol;Acc:HGNC:12680]
ENSG00000112081	SRSF3	-0.387703	7.13301	0.100457	0.838486	serine and arginine rich splicing factor 3 [Source:HGNC Symbol;Acc:HGNC:10785]
ENSG00000196381	ZNF781	0.777053	0.208952	0.100477	0.838486	zinc finger protein 781 [Source:HGNC Symbol;Acc:HGNC:26745]
ENSG00000200816	SNORA38	-0.84713	-1.32893	0.100619	0.838887	small nucleolar RNA, H/ACA box 38 [Source:HGNC Symbol;Acc:HGNC:32631]
ENSG00000102802	MEDAG	-0.564039	6.36704	0.100666	0.838887	mesenteric estrogen dependent adipogenesis [Source:HGNC Symbol;Acc:HGNC:25926]
ENSG00000158234	FAIM	-1.09702	3.17693	0.100686	0.838887	Fas apoptotic inhibitory molecule [Source:HGNC Symbol;Acc:HGNC:18703]
ENSG00000228201		1.79663	-1.77478	0.100794	0.839028
ENSG00000105676	ARMC6	0.582195	4.1254	0.10081	0.839028	armadillo repeat containing 6 [Source:HGNC Symbol;Acc:HGNC:25049]
ENSG00000255561	FDXACB1	0.852164	0.740678	0.100886	0.839151	ferredoxin-fold anticodon binding domain containing 1 [Source:HGNC Symbol;Acc:HGNC:25110]
ENSG00000083520	DIS3	-0.480421	5.1667	0.100931	0.839151	DIS3 homolog, exosome endoribonuclease and 3'-5' exoribonuclease [Source:HGNC Symbol;Acc:HGNC:20604]
ENSG00000135363	LMO2	1.19156	0.172363	0.101004	0.839297	LIM domain only 2 [Source:HGNC Symbol;Acc:HGNC:6642]
ENSG00000265688	MAFG-DT	0.556807	2.65532	0.101116	0.839297	MAFG divergent transcript [Source:HGNC Symbol;Acc:HGNC:43649]
ENSG00000281469		1.44978	-1.59018	0.101197	0.839297
ENSG00000234912	SNHG20	1.04952	0.102073	0.101209	0.839297	small nucleolar RNA host gene 20 [Source:HGNC Symbol;Acc:HGNC:33099]
ENSG00000184719	RNLS	-0.53309	2.20691	0.101253	0.839297	renalase, FAD dependent amine oxidase [Source:HGNC Symbol;Acc:HGNC:25641]
ENSG00000154309	DISP1	0.896736	2.21626	0.101371	0.839297	dispatched RND transporter family member 1 [Source:HGNC Symbol;Acc:HGNC:19711]
ENSG00000102007	PLP2	-0.557769	7.87346	0.101384	0.839297	proteolipid protein 2 [Source:HGNC Symbol;Acc:HGNC:9087]
ENSG00000158863	FAM160B2	0.420551	4.47104	0.10144	0.839297	family with sequence similarity 160 member B2 [Source:HGNC Symbol;Acc:HGNC:16492]
ENSG00000099381	SETD1A	0.629476	3.068	0.101475	0.839297	SET domain containing 1A [Source:HGNC Symbol;Acc:HGNC:29010]
ENSG00000212978		0.484863	3.82942	0.101521	0.839297
ENSG00000182628	SKA2	-0.499392	5.91841	0.101555	0.839297	spindle and kinetochore associated complex subunit 2 [Source:HGNC Symbol;Acc:HGNC:28006]
ENSG00000132361	CLUH	0.669683	6.16	0.10159	0.839297	clustered mitochondria homolog [Source:HGNC Symbol;Acc:HGNC:29094]
ENSG00000204257	HLA-DMA	-1.5057	-0.277316	0.101776	0.840386	major histocompatibility complex, class II, DM alpha [Source:HGNC Symbol;Acc:HGNC:4934]
ENSG00000177485	ZBTB33	0.474152	2.55395	0.101923	0.8404	zinc finger and BTB domain containing 33 [Source:HGNC Symbol;Acc:HGNC:16682]
ENSG00000198468	FLVCR1-DT	0.858291	0.434062	0.10194	0.8404	FLVCR1 divergent transcript [Source:HGNC Symbol;Acc:HGNC:39077]
ENSG00000273759		0.804668	0.213151	0.102126	0.8404
ENSG00000186197	EDARADD	-0.700171	0.145251	0.102232	0.8404	EDAR associated death domain [Source:HGNC Symbol;Acc:HGNC:14341]
ENSG00000279689		-1.42402	-1.16753	0.102384	0.8404
ENSG00000120708	TGFBI	-1.10832	11.3843	0.102387	0.8404	transforming growth factor beta induced [Source:HGNC Symbol;Acc:HGNC:11771]
ENSG00000184254	ALDH1A3	0.528517	4.6524	0.102418	0.8404	aldehyde dehydrogenase 1 family member A3 [Source:HGNC Symbol;Acc:HGNC:409]
ENSG00000229638	RPL4P4	1.62094	-1.70667	0.102458	0.8404	ribosomal protein L4 pseudogene 4 [Source:HGNC Symbol;Acc:HGNC:36179]
ENSG00000254531		0.59226	2.39521	0.102518	0.8404
ENSG00000106635	BCL7B	-0.467116	3.89037	0.102721	0.8404	BCL tumor suppressor 7B [Source:HGNC Symbol;Acc:HGNC:1005]
ENSG00000167604	NFKBID	1.09628	0.175705	0.102723	0.8404	NFKB inhibitor delta [Source:HGNC Symbol;Acc:HGNC:15671]
ENSG00000261351		0.805085	0.743391	0.102751	0.8404
ENSG00000196220	SRGAP3	0.907667	0.25071	0.10279	0.8404	SLIT-ROBO Rho GTPase activating protein 3 [Source:HGNC Symbol;Acc:HGNC:19744]
ENSG00000067064	IDI1	-0.44717	4.54097	0.102828	0.8404	isopentenyl-diphosphate delta isomerase 1 [Source:HGNC Symbol;Acc:HGNC:5387]
ENSG00000121057	AKAP1	-0.569	3.35711	0.102857	0.8404	A-kinase anchoring protein 1 [Source:HGNC Symbol;Acc:HGNC:367]
ENSG00000138092	CENPO	-0.72031	2.58118	0.102945	0.8404	centromere protein O [Source:HGNC Symbol;Acc:HGNC:28152]
ENSG00000103091	WDR59	0.496741	3.48501	0.103047	0.8404	WD repeat domain 59 [Source:HGNC Symbol;Acc:HGNC:25706]
ENSG00000272660		-1.23722	-1.46001	0.103103	0.8404
ENSG00000133104	SPART	0.352359	6.05329	0.103124	0.8404	spartin [Source:HGNC Symbol;Acc:HGNC:18514]
ENSG00000231652		1.12083	-0.665234	0.103132	0.8404
ENSG00000177150	FAM210A	-0.461897	4.08798	0.10317	0.8404	family with sequence similarity 210 member A [Source:HGNC Symbol;Acc:HGNC:28346]
ENSG00000107959	PITRM1	0.474798	5.05603	0.103193	0.8404	pitrilysin metallopeptidase 1 [Source:HGNC Symbol;Acc:HGNC:17663]
ENSG00000134871	COL4A2	-0.637137	7.19414	0.103226	0.8404	collagen type IV alpha 2 chain [Source:HGNC Symbol;Acc:HGNC:2203]
ENSG00000210195	MT-TT	-0.664873	2.88249	0.103367	0.8404	mitochondrially encoded tRNA threonine [Source:HGNC Symbol;Acc:HGNC:7499]
ENSG00000174307	PHLDA3	0.521296	8.21558	0.10339	0.8404	pleckstrin homology like domain family A member 3 [Source:HGNC Symbol;Acc:HGNC:8934]
ENSG00000160999	SH2B2	1.30499	-0.964819	0.103425	0.8404	SH2B adaptor protein 2 [Source:HGNC Symbol;Acc:HGNC:17381]
ENSG00000257605		0.559576	3.28661	0.103472	0.8404
ENSG00000167792	NDUFV1	0.440532	6.20673	0.103545	0.8404	NADH:ubiquinone oxidoreductase core subunit V1 [Source:HGNC Symbol;Acc:HGNC:7716]
ENSG00000113504	SLC12A7	1.14288	0.772127	0.103575	0.8404	solute carrier family 12 member 7 [Source:HGNC Symbol;Acc:HGNC:10915]
ENSG00000231770	TMEM44-AS1	1.30285	-0.369831	0.103581	0.8404	TMEM44 antisense RNA 1 [Source:HGNC Symbol;Acc:HGNC:44272]
ENSG00000114841	DNAH1	1.86675	-0.787332	0.103632	0.8404	dynein axonemal heavy chain 1 [Source:HGNC Symbol;Acc:HGNC:2940]
ENSG00000233016	SNHG7	0.638957	6.14933	0.103784	0.8404	small nucleolar RNA host gene 7 [Source:HGNC Symbol;Acc:HGNC:28254]
ENSG00000164530	PI16	0.982474	-1.44424	0.103795	0.8404	peptidase inhibitor 16 [Source:HGNC Symbol;Acc:HGNC:21245]
ENSG00000105810	CDK6	-0.996089	5.04105	0.1038	0.8404	cyclin dependent kinase 6 [Source:HGNC Symbol;Acc:HGNC:1777]
ENSG00000169429	CXCL8	1.96044	3.32668	0.10381	0.8404	C-X-C motif chemokine ligand 8 [Source:HGNC Symbol;Acc:HGNC:6025]
ENSG00000267060	PTGES3L	-1.04569	-1.3495	0.103811	0.8404	prostaglandin E synthase 3 like [Source:HGNC Symbol;Acc:HGNC:43943]
ENSG00000171574	ZNF584	0.485953	2.82091	0.103926	0.8404	zinc finger protein 584 [Source:HGNC Symbol;Acc:HGNC:27318]
ENSG00000138778	CENPE	-1.39657	2.89084	0.103947	0.8404	centromere protein E [Source:HGNC Symbol;Acc:HGNC:1856]
ENSG00000197061	HIST1H4C	-2.17579	5.84268	0.104025	0.8404	histone cluster 1 H4 family member c [Source:HGNC Symbol;Acc:HGNC:4787]
ENSG00000275880		0.830713	1.5506	0.104076	0.8404
ENSG00000150672	DLG2	1.39237	-1.50781	0.104122	0.8404	discs large MAGUK scaffold protein 2 [Source:HGNC Symbol;Acc:HGNC:2901]
ENSG00000181450	ZNF678	-0.713288	1.01299	0.104128	0.8404	zinc finger protein 678 [Source:HGNC Symbol;Acc:HGNC:28652]
ENSG00000165507	DEPP1	-0.490207	6.19737	0.104144	0.8404	DEPP1, autophagy regulator [Source:HGNC Symbol;Acc:HGNC:23355]
ENSG00000251003	ZFPM2-AS1	1.19625	0.348662	0.104151	0.8404	ZFPM2 antisense RNA 1 [Source:HGNC Symbol;Acc:HGNC:50698]
ENSG00000186654	PRR5	0.557099	2.05293	0.104226	0.8404	proline rich 5 [Source:HGNC Symbol;Acc:HGNC:31682]
ENSG00000162407	PLPP3	-0.894372	6.21657	0.104245	0.8404	phospholipid phosphatase 3 [Source:HGNC Symbol;Acc:HGNC:9229]
ENSG00000103449	SALL1	1.34696	-0.478456	0.104338	0.8404	spalt like transcription factor 1 [Source:HGNC Symbol;Acc:HGNC:10524]
ENSG00000168675	LDLRAD4	-0.747061	0.273812	0.104347	0.8404	low density lipoprotein receptor class A domain containing 4 [Source:HGNC Symbol;Acc:HGNC:1224]
ENSG00000167034	NKX3-1	-0.698279	2.89194	0.104724	0.842346	NK3 homeobox 1 [Source:HGNC Symbol;Acc:HGNC:7838]
ENSG00000134627	PIWIL4	-1.13128	-0.0953933	0.104785	0.842346	piwi like RNA-mediated gene silencing 4 [Source:HGNC Symbol;Acc:HGNC:18444]
ENSG00000070269	TMEM260	0.666755	3.13006	0.104859	0.842346	transmembrane protein 260 [Source:HGNC Symbol;Acc:HGNC:20185]
ENSG00000279117		0.660376	3.08878	0.104871	0.842346
ENSG00000167535	CACNB3	0.501304	3.68386	0.104894	0.842346	calcium voltage-gated channel auxiliary subunit beta 3 [Source:HGNC Symbol;Acc:HGNC:1403]
ENSG00000171302	CANT1	0.473728	5.75812	0.104911	0.842346	calcium activated nucleotidase 1 [Source:HGNC Symbol;Acc:HGNC:19721]
ENSG00000148019	CEP78	-0.56305	3.89307	0.105012	0.842699	centrosomal protein 78 [Source:HGNC Symbol;Acc:HGNC:25740]
ENSG00000095380	NANS	-0.506549	5.74467	0.105062	0.842699	N-acetylneuraminate synthase [Source:HGNC Symbol;Acc:HGNC:19237]
ENSG00000147121	KRBOX4	-0.513977	2.51221	0.105272	0.84395	KRAB box domain containing 4 [Source:HGNC Symbol;Acc:HGNC:26007]
ENSG00000066382	MPPED2	1.07941	-0.66466	0.105443	0.844893	metallophosphoesterase domain containing 2 [Source:HGNC Symbol;Acc:HGNC:1180]
ENSG00000163482	STK36	0.426088	5.42509	0.105625	0.845916	serine/threonine kinase 36 [Source:HGNC Symbol;Acc:HGNC:17209]
ENSG00000132031	MATN3	-1.20992	1.16228	0.105723	0.846269	matrilin 3 [Source:HGNC Symbol;Acc:HGNC:6909]
ENSG00000029534	ANK1	1.23982	0.674918	0.105779	0.846289	ankyrin 1 [Source:HGNC Symbol;Acc:HGNC:492]
ENSG00000159348	CYB5R1	0.679914	6.30832	0.105849	0.846396	cytochrome b5 reductase 1 [Source:HGNC Symbol;Acc:HGNC:13397]
ENSG00000099901	RANBP1	-0.383299	5.3683	0.105947	0.846396	RAN binding protein 1 [Source:HGNC Symbol;Acc:HGNC:9847]
ENSG00000144741	SLC25A26	0.568874	4.66688	0.105954	0.846396	solute carrier family 25 member 26 [Source:HGNC Symbol;Acc:HGNC:20661]
ENSG00000259207	ITGB3	0.74409	0.691514	0.106083	0.846988	integrin subunit beta 3 [Source:HGNC Symbol;Acc:HGNC:6156]
ENSG00000217930	PAM16	-1.70282	-2.01958	0.106334	0.848452	presequence translocase associated motor 16 [Source:HGNC Symbol;Acc:HGNC:29679]
ENSG00000141401	IMPA2	-0.617688	4.45838	0.106374	0.848452	inositol monophosphatase 2 [Source:HGNC Symbol;Acc:HGNC:6051]
ENSG00000183287	CCBE1	0.495279	6.33547	0.106515	0.849144	collagen and calcium binding EGF domains 1 [Source:HGNC Symbol;Acc:HGNC:29426]
ENSG00000134490	TMEM241	0.515849	2.64943	0.106613	0.849494	transmembrane protein 241 [Source:HGNC Symbol;Acc:HGNC:31723]
ENSG00000159399	HK2	-0.577464	4.83916	0.106804	0.84966	hexokinase 2 [Source:HGNC Symbol;Acc:HGNC:4923]
ENSG00000170954	ZNF415	0.713458	1.674	0.106837	0.84966	zinc finger protein 415 [Source:HGNC Symbol;Acc:HGNC:20636]
ENSG00000132471	WBP2	0.363217	5.33892	0.106872	0.84966	WW domain binding protein 2 [Source:HGNC Symbol;Acc:HGNC:12738]
ENSG00000133119	RFC3	-1.01185	2.94769	0.106873	0.84966	replication factor C subunit 3 [Source:HGNC Symbol;Acc:HGNC:9971]
ENSG00000171451	DSEL	0.566821	6.6408	0.10692	0.84966	dermatan sulfate epimerase like [Source:HGNC Symbol;Acc:HGNC:18144]
ENSG00000227533	SLC2A1-AS1	0.816553	0.30274	0.106996	0.84966	SLC2A1 antisense RNA 1 [Source:HGNC Symbol;Acc:HGNC:44187]
ENSG00000176619	LMNB2	-0.55533	5.22684	0.107013	0.84966	lamin B2 [Source:HGNC Symbol;Acc:HGNC:6638]
ENSG00000184270	HIST2H2AB	-1.57189	-2.11238	0.107089	0.849838	histone cluster 2 H2A family member b [Source:HGNC Symbol;Acc:HGNC:20508]
ENSG00000100902	PSMA6	0.989219	0.663671	0.107271	0.850124	proteasome subunit alpha 6 [Source:HGNC Symbol;Acc:HGNC:9535]
ENSG00000274828		1.07462	-0.615603	0.107285	0.850124
ENSG00000166913	YWHAB	-0.473286	9.54601	0.107288	0.850124	tyrosine 3-monooxygenase/tryptophan 5-monooxygenase activation protein beta [Source:HGNC Symbol;Acc:HGNC:12849]
ENSG00000168621	GDNF	0.498373	3.90849	0.107401	0.850338	glial cell derived neurotrophic factor [Source:HGNC Symbol;Acc:HGNC:4232]
ENSG00000277287		1.75631	-1.82523	0.107438	0.850338
ENSG00000106460	TMEM106B	-0.408976	5.02198	0.107477	0.850338	transmembrane protein 106B [Source:HGNC Symbol;Acc:HGNC:22407]
ENSG00000224066		-1.68235	-1.43194	0.10778	0.851972
ENSG00000166224	SGPL1	-0.626761	3.67543	0.107871	0.851972	sphingosine-1-phosphate lyase 1 [Source:HGNC Symbol;Acc:HGNC:10817]
ENSG00000196267	ZNF836	1.13218	1.25846	0.108096	0.851972	zinc finger protein 836 [Source:HGNC Symbol;Acc:HGNC:34333]
ENSG00000186684	CYP27C1	-1.09982	-0.577275	0.108132	0.851972	cytochrome P450 family 27 subfamily C member 1 [Source:HGNC Symbol;Acc:HGNC:33480]
ENSG00000137962	ARHGAP29	-1.12014	4.43433	0.108152	0.851972	Rho GTPase activating protein 29 [Source:HGNC Symbol;Acc:HGNC:30207]
ENSG00000130414	NDUFA10	0.567875	7.74871	0.108169	0.851972	NADH:ubiquinone oxidoreductase subunit A10 [Source:HGNC Symbol;Acc:HGNC:7684]
ENSG00000184347	SLIT3	-0.741224	3.63497	0.10819	0.851972	slit guidance ligand 3 [Source:HGNC Symbol;Acc:HGNC:11087]
ENSG00000139734	DIAPH3	-1.07676	3.76044	0.108196	0.851972	diaphanous related formin 3 [Source:HGNC Symbol;Acc:HGNC:15480]
ENSG00000196605	ZNF846	0.676176	2.30134	0.108232	0.851972	zinc finger protein 846 [Source:HGNC Symbol;Acc:HGNC:27260]
ENSG00000166106	ADAMTS15	0.723031	-0.334452	0.10828	0.851972	ADAM metallopeptidase with thrombospondin type 1 motif 15 [Source:HGNC Symbol;Acc:HGNC:16305]
ENSG00000135045	C9orf40	-0.481925	3.89719	0.108281	0.851972	chromosome 9 open reading frame 40 [Source:HGNC Symbol;Acc:HGNC:23433]
ENSG00000172348	RCAN2	0.839626	3.87874	0.108446	0.852405	regulator of calcineurin 2 [Source:HGNC Symbol;Acc:HGNC:3041]
ENSG00000119285	HEATR1	0.46981	4.19266	0.108496	0.852405	HEAT repeat containing 1 [Source:HGNC Symbol;Acc:HGNC:25517]
ENSG00000277602		-0.801361	0.471082	0.108532	0.852405
ENSG00000101868	POLA1	-0.589219	2.96196	0.108777	0.852405	DNA polymerase alpha 1, catalytic subunit [Source:HGNC Symbol;Acc:HGNC:9173]
[truncated: 13,699 more rows]
